# Supplementary material for: Integrative single-cell atlas unveils heterogeneity and prognostic value of cancer-associated fibroblasts in gastric cancer
Source: Front Oncol. 2026 Jan 9;15:1559489. doi: 10.3389/fonc.2025.1559489 (PMC12827549; doi:10.3389/fonc.2025.1559489)
Supplement: Supplementary file 2 [file Table1.xlsx]

## Sheet: Sheet1
Number	Sex	Year	Admission Diagnosis	Phase	Discharge Diagnosis	SurgeryDate	Histology	Differentiation	TNM Stage	Chemotherapy	Survival Time
GC01	Male	53	Gastric Malignant Tumor	Phase 3A	Mid-to-low differentiated adenocarcinoma of the cardia and gastric body	2021-09-07	Adenocarcinoma	Medium-low differentiation	pT4aN1M0	Preoperative: None	Last admission: 2022/12/18
GC02	Male	61	Esophageal Mass	Phase 2A	Malignant tumor of the cardia, stage 2A	2021-09-01	Adenocarcinoma	Medium differentiation	T3N0M0	Postoperative: Oxaliplatin + S-1	Last admission: 2025/5/22
GC03	Male	71	Possible Residual Gastric Cancer, Post-Gastrectomy	Phase 4	Residual gastric cancer	2021-12-13	Adenocarcinoma	Medium differentiation	pT4N1M1	Postoperative: Oxaliplatin + S-1	Last admission: 2022/9/3
GC04	Male	64	Gastric Cancer	Phase 2B	Gastric tubular adenocarcinoma	2022-03-10	Tubular adenocarcinoma	Medium-low differentiation	pT4aN0M0	Postoperative: Oxaliplatin + S-1	Last admission: 2022/4/18
GC05	Male	59	Esophageal Tumor	Phase 3C	Moderately differentiated adenocarcinoma of the gastroesophageal junction	2022-03-24	Tubular adenocarcinoma	Medium differentiation	pT4aN3BM0	Postoperative: S-1	Last admission: 2024/11/25
GC06	Male	71	Gastric Minor Curvature Adenocarcinoma	Phase 4	Moderately differentiated adenocarcinoma of the gastric body and gastric antrum	2023-01-08	Adenocarcinoma	Medium differentiation	pT4aN0M0	Postoperative: Oxaliplatin + S-1	Last admission: 2024/2/18
GC07	Male	54	Gastric Cancer	Phase 4	Poorly differentiated adenocarcinoma of the stomach	2023-02-08	Adenocarcinoma	Low differentiation	pT4NxM1	Postoperative: Oxaliplatin + S-1	Last admission: 2023/4/6
GC08	Male	66	High-Grade Intraepithelial Neoplasia of the Colorectum, Rectal Mass	Phase 2A	Transverse colon cancer	2023-01-16	Adenocarcinoma with mucinous adenocarcinoma	Medium differentiation	pT3N0M0	Preoperative: Oxaliplatin + Capecitabine + Nivolumab Postoperative: Albumin-bound Paclitaxel, Cisplatin, Nivolumab, Ramucirumab	Last admission: 2025/6/7
GC09	Male	42	Gastric Ulcer with Bleeding, Chronic Atrophic Gastritis	Phase 1B	Gastric carcinoma	2023-03-16	Signet-ring cell carcinoma	Low differentiation	pT2N0M0	Postoperative: FOLFOX	Last admission: 2023/11/8
GC10	Male	54	Gastric Cancer	Phase 2A	Moderately to poorly differentiated adenocarcinoma of gastric body	2023-04-06	Adenocarcinoma	Medium-low differentiation	pT2N1M0	None	Last admission: 2023/12/11
GC11	Male	48	Gastric Ulcer, Multiple Colon Polyps	Phase 1B	Poorly differentiated adenocarcinoma of gastric antrum with chronic atrophic gastritis	2023-03-21	Adenocarcinoma	Low differentiation	pT1bN0M0	XELOX	Last admission: 2023/4/10
GC12	Male	73	Gastric stasis: Suspected malignant tumor of gastric antrum	Phase 4	Malignant neoplasm of stomach	2023-04-20	Adenocarcinoma	Medium differentiation	pT3N0M0	None	Last admission: 2024/10/22
GC13	Female	34	Poorly differentiated adenocarcinoma of gastric body	Phase 3	Poorly differentiated adenocarcinoma of gastric body	2023-07-19	Adenocarcinoma	Low differentiation	pT4aN3bM1	XELOX + Nivolumab	Last admission: 2025/8/17
GC14	Male	32	Poorly differentiated adenocarcinoma of gastric body with peritoneal metastasis, rib tumor	Phase 3	Poorly differentiated adenocarcinoma of gastric body with peritoneal metastasis and metastasis to right 6th rib	2023-05-08	Adenocarcinoma	Low differentiation	pT4aN3aM	Tislelizumab + Docetaxel + Calcium Folinate + Fluorouracil + Cisplatin	Last admission: 2023/9/21
GC15	Female	65	Malignant gastric tumor	Phase 3A	Moderately differentiated adenocarcinoma of gastric antrum with multiple colorectal polyps (tubular adenocarcinoma)	2023-09-19	Adenocarcinoma	Medium differentiation	ypT0N0M0	Albumin-Bound Paclitaxel + Oxaliplatin + Capecitabine + Nivolumab	Last admission: 2024/10/24
GC16	Male	59	Suspected gastric antrum carcinoma	Phase 3B	Gastric antral adenocarcinoma and squamous cell carcinoma	2023-06-01	Adenocarcinoma with squamous cell carcinoma	Medium differentiation	pT4aN3aM0	XELOX + Nivolumab	2 years and 1 month
GC17	Male	72	Malignant gastric tumor, malignant esophageal tumor	Phase 1B	Gastric carcinoma	2023-07-01	Adenocarcinoma	Medium differentiation	pT1bN0M0	None	Last admission: 2024/5/8
GC18	Male	34	Post-comprehensive gastric cancer treatment, retroperitoneal lymph node metastasis	Phase 3	Para-aortic lymph node metastasis, hepatocellular adenocarcinoma, after comprehensive treatment for gastric cancer	2023-07-24	Hepato-like adenocarcinoma	Medium differentiation	pT3N0M1	None	Last admission: 2023/7/11
GC19	Male	58	Gastric cancer of the antrum	Phase 3A	Gastric antral carcinoma	2023-08-11	Adenocarcinoma	Moderate differentiation	pT4aN1M0	Preoperative: Oxaliplatin + Trastuzumab + Tegafur + Docetaxel; Postoperative: None	Last admission: 2024/10/31
GC20	Male	53	Gastric cancer of the body/fundus (glandular type), multiple colorectal polyps, reflux esophagitis	Phase 1B	Gastric body high-moderately differentiated tubular adenocarcinoma, reflux esophagitis	2023-08-18	Adenocarcinoma	High-moderate differentiation	pT1bN0M0	Postoperative: Oxaliplatin + Tegafur	Last admission: 2025/9/3
GC21	Male	60	Gastric adenocarcinoma of the upper stomach, chronic atrophic gastritis	Phase 2B	Esophagogastric junction tumor, chronic atrophic gastritis	2023-09-01	Adenocarcinoma	Moderate differentiation	pT2N0M0	None	Last admission: 2023/8/25
GC22	Male	64	Moderately differentiated adenocarcinoma of the gastroesophageal junction (TxNxM1)	Phase 4	Esophagogastric junction moderately differentiated adenocarcinoma (pT3N2M1)	2023-09-15	Adenocarcinoma	Moderate differentiation	pT3N2M1	None	Last admission: 2024/1/16
GC23	Male	65	Gastric malignant tumor	Phase 3A	Gastric poorly differentiated adenocarcinoma	2023-10-11	Adenocarcinoma	Low differentiation	pT4aN2M0	Preoperative: Oxaliplatin + Capecitabine + Tislelizumab; Postoperative: Docetaxel + Tegafur	Last admission: 2023/10/3
GC24	Male	82	Gastric carcinoma (gastric angle adenocarcinoma), gastric ulcer with bleeding	Phase 4	Gastric angle poorly differentiated adenocarcinoma, pelvic metastatic cancer	2023-12-05	Adenocarcinoma	Low differentiation	pT4aN3bM1	Preoperative: FOLFOX + Sintilimab, Postoperative: None	Last admission: 2024/1/14
GC25	Male	68	Poorly differentiated adenocarcinoma of gastric antrum, tubular adenoma of sigmoid colon with local malignant transformation	Phase 3C	Gastric antrum poorly differentiated adenocarcinoma (pT4aN3bM0 Stage IIIC, regional lymph node metastasis)	2024-06-07	Adenocarcinoma	Moderate-low differentiation	pT4aN3bM0	None	Last admission: 2024/6/15
GC26	Male	55	Gastric mass lesion	Phase 4	Gastric poorly differentiated signet ring cell carcinoma (pT4N3M1 Stage IV MSS HER2-), peritoneal lymph node metastasis, peritoneal metastasis, small bowel anastomotic stricture, intra-abdominal infection, hepatic impairment, pneumonia, anemia, hypoalbuminemia, electrolyte imbalance, renal cyst, thyroid nodule	2024-06-27	Adenocarcinoma	Low differentiation	pT4aN3bM0	None	Last admission: 2024/12/13
GC27	Female	65	Poorly differentiated adenocarcinoma of stomach, bilateral chronic pulmonary inflammation, thyroid lesion	Phase 3A	Poorly differentiated gastric adenocarcinoma (T3N2M0), postoperative gastric anastomotic bleeding, hypertension stage 1 low risk, bilateral chronic pulmonary inflammation, urinary tract infection, thyroid lesion	2024-09-12	Adenocarcinoma	Low differentiation	pT4N3aM0	Postoperative: Tislelizumab + Oxaliplatin + S-1	Last admission: 2025/5/11
GC28	Male	58	Gastric antral carcinoma	Phase 3C	Gastric cardia cancer	2023-07-04	Adenocarcinoma	Moderate-low differentiation	pT4bN3bM0	Preoperative: None, Postoperative: SOX, mFOLFOX6	Last admission: 2025/6/8
GC29	Female	68	Gastric malignant tumor	Phase 3A	Gastric angle moderately to poorly differentiated adenocarcinoma	2023-07-24	Adenocarcinoma	Moderate-low differentiation	pT4aN2M0	Postoperative: SOX	Last admission: 2024/1/6
GC30	Male	62	Sigmoid colon carcinoma, cardia tumor	Phase 3, Phase 1	Sigmoid colon cancer (Stage III), cardia tumor (Stage I)	2023-08-31	Adenocarcinoma	Moderate-low differentiation	ypT3N0M0,ypT0N0M0	Postoperative: SOX	Last admission: 2025/6/8
