# Supplementary material for: Integrative single-cell atlas unveils heterogeneity and prognostic value of cancer-associated fibroblasts in gastric cancer
Source: Front Oncol. 2026 Jan 9;15:1559489. doi: 10.3389/fonc.2025.1559489 (PMC12827549; doi:10.3389/fonc.2025.1559489)
Supplement: Supplementary file 3 [file Table2.xlsx]

## Sheet: Sheet1
Table S2. The primers for qRT-PCR
Target	Forward primer	Reverse primer
β-Actin	CACCATTGGCAATGAGCGGTTC	AGGTCTTTGCGGATGTCCACGT
SPARC	CCATGAGAATGAGAAGCGCC	TTGTCCAGGTCACAGGTCTC
EFEMP1	CGTGTGCCAAGACATAGACG	GCTCCCCTCGCTTCTGATAT
RGS5	CAGCCAAGACCCAGAAAACC	TTCACCCAGAGACCAACCTC
SERPINE1	CCGCCTCTTCCACAAATCAG	AATGTTGGTGAGGGCAGAGA
