# Supplementary material for: Integrative single-cell atlas unveils heterogeneity and prognostic value of cancer-associated fibroblasts in gastric cancer
Source: Front Oncol. 2026 Jan 9;15:1559489. doi: 10.3389/fonc.2025.1559489 (PMC12827549; doi:10.3389/fonc.2025.1559489)
Supplement: Supplementary file 4 [file Table3.xlsx]

## Sheet: Sheet1
Table S3. Cell type fractions in the core atlas.
Dataset	Patient	CompClass	Freq
GSE150290	GSM4546310	B cell	2
GSE150290	GSM4546316	B cell	1
GSE150290	GSM4546323	B cell	1
GSE163558	GSM5004180	B cell	16
GSE163558	GSM5004181	B cell	38
GSE163558	GSM5004182	B cell	413
GSE163558	GSM5004184	B cell	663
GSE163558	GSM5004185	B cell	2402
GSE163558	GSM5004186	B cell	2
GSE163558	GSM5004187	B cell	272
GSE163558	GSM5004188	B cell	18
GSE163558	GSM5004189	B cell	356
GSE183904	GSM5573466	B cell	70
GSE183904	GSM5573467	B cell	79
GSE183904	GSM5573468	B cell	26
GSE183904	GSM5573469	B cell	46
GSE183904	GSM5573470	B cell	1
GSE183904	GSM5573471	B cell	52
GSE183904	GSM5573472	B cell	72
GSE183904	GSM5573473	B cell	219
GSE183904	GSM5573474	B cell	3
GSE183904	GSM5573475	B cell	3
GSE183904	GSM5573476	B cell	40
GSE183904	GSM5573478	B cell	6
GSE183904	GSM5573479	B cell	529
GSE183904	GSM5573480	B cell	502
GSE183904	GSM5573481	B cell	5
GSE183904	GSM5573482	B cell	210
GSE183904	GSM5573483	B cell	329
GSE183904	GSM5573486	B cell	32
GSE183904	GSM5573488	B cell	2
GSE183904	GSM5573489	B cell	34
GSE183904	GSM5573490	B cell	4
GSE183904	GSM5573491	B cell	2
GSE183904	GSM5573492	B cell	83
GSE183904	GSM5573493	B cell	138
GSE183904	GSM5573494	B cell	17
GSE183904	GSM5573495	B cell	416
GSE183904	GSM5573496	B cell	8
GSE183904	GSM5573497	B cell	67
GSE183904	GSM5573498	B cell	158
GSE183904	GSM5573499	B cell	708
GSE183904	GSM5573500	B cell	14
GSE183904	GSM5573501	B cell	92
GSE183904	GSM5573504	B cell	13
GSE183904	GSM5573505	B cell	190
HRA000051	HRS003979	B cell	9
HRA000051	HRS003980	B cell	593
HRA000051	HRS003981	B cell	635
HRA000051	HRS003982	B cell	17
HRA000051	HRS003983	B cell	1069
HRA000051	HRS003984	B cell	19
HRA000051	HRS003985	B cell	4
HRA000051	HRS003986	B cell	3041
HRA000051	HRS003987	B cell	47
HRA000051	HRS042812	B cell	7
HRA000051	HRS042813	B cell	6
GSE134520	IMS1	B cell	16
GSE134520	IMS2	B cell	4
GSE134520	IMS3	B cell	2
GSE134520	IMS4	B cell	18
GSE134520	IMW1	B cell	3
GSE134520	IMW2	B cell	19
GSE167297	Pt1	B cell	317
GSE167297	Pt2	B cell	312
GSE167297	Pt3	B cell	1811
GSE167297	Pt4	B cell	951
GSE167297	Pt5	B cell	444
GSE134520	EGC	cDC	3
GSE150290	GSM4546323	cDC	1
GSE163558	GSM5004180	cDC	24
GSE163558	GSM5004181	cDC	149
GSE163558	GSM5004182	cDC	1
GSE163558	GSM5004185	cDC	3
GSE163558	GSM5004186	cDC	22
GSE163558	GSM5004187	cDC	8
GSE163558	GSM5004188	cDC	4
GSE163558	GSM5004189	cDC	2
GSE183904	GSM5573466	cDC	21
GSE183904	GSM5573467	cDC	21
GSE183904	GSM5573468	cDC	107
GSE183904	GSM5573469	cDC	18
GSE183904	GSM5573470	cDC	18
GSE183904	GSM5573471	cDC	9
GSE183904	GSM5573472	cDC	17
GSE183904	GSM5573473	cDC	107
GSE183904	GSM5573474	cDC	10
GSE183904	GSM5573475	cDC	21
GSE183904	GSM5573476	cDC	16
GSE183904	GSM5573478	cDC	22
GSE183904	GSM5573479	cDC	42
GSE183904	GSM5573480	cDC	160
GSE183904	GSM5573481	cDC	6
GSE183904	GSM5573482	cDC	120
GSE183904	GSM5573483	cDC	46
GSE183904	GSM5573486	cDC	20
GSE183904	GSM5573488	cDC	37
GSE183904	GSM5573489	cDC	92
GSE183904	GSM5573490	cDC	29
GSE183904	GSM5573491	cDC	23
GSE183904	GSM5573492	cDC	310
GSE183904	GSM5573493	cDC	10
GSE183904	GSM5573494	cDC	56
GSE183904	GSM5573495	cDC	30
GSE183904	GSM5573496	cDC	32
GSE183904	GSM5573497	cDC	19
GSE183904	GSM5573498	cDC	42
GSE183904	GSM5573499	cDC	221
GSE183904	GSM5573500	cDC	14
GSE183904	GSM5573501	cDC	9
GSE183904	GSM5573504	cDC	56
GSE183904	GSM5573505	cDC	146
HRA000051	HRS003979	cDC	45
HRA000051	HRS003980	cDC	1
HRA000051	HRS003981	cDC	1
HRA000051	HRS003982	cDC	6
HRA000051	HRS003983	cDC	13
HRA000051	HRS003984	cDC	38
HRA000051	HRS003985	cDC	12
HRA000051	HRS003986	cDC	52
HRA000051	HRS003987	cDC	18
HRA000051	HRS003988	cDC	3
HRA000051	HRS042812	cDC	9
GSE134520	IMS1	cDC	13
GSE134520	IMS2	cDC	10
GSE134520	IMS3	cDC	5
GSE134520	IMS4	cDC	6
GSE134520	IMW1	cDC	4
GSE134520	IMW2	cDC	13
GSE167297	Pt1	cDC	25
GSE167297	Pt2	cDC	118
GSE167297	Pt3	cDC	183
GSE167297	Pt4	cDC	22
GSE167297	Pt5	cDC	8
GSE134520	EGC	Endothelial cell	3
GSE150290	GSM4546302	Endothelial cell	5
GSE150290	GSM4546303	Endothelial cell	19
GSE150290	GSM4546310	Endothelial cell	35
GSE150290	GSM4546316	Endothelial cell	2
GSE150290	GSM4546323	Endothelial cell	88
GSE163558	GSM5004180	Endothelial cell	21
GSE163558	GSM5004181	Endothelial cell	125
GSE163558	GSM5004182	Endothelial cell	8
GSE163558	GSM5004185	Endothelial cell	5
GSE163558	GSM5004186	Endothelial cell	50
GSE163558	GSM5004187	Endothelial cell	47
GSE163558	GSM5004188	Endothelial cell	14
GSE163558	GSM5004189	Endothelial cell	2
GSE183904	GSM5573466	Endothelial cell	20
GSE183904	GSM5573467	Endothelial cell	22
GSE183904	GSM5573468	Endothelial cell	65
GSE183904	GSM5573469	Endothelial cell	23
GSE183904	GSM5573470	Endothelial cell	123
GSE183904	GSM5573471	Endothelial cell	52
GSE183904	GSM5573472	Endothelial cell	34
GSE183904	GSM5573473	Endothelial cell	420
GSE183904	GSM5573474	Endothelial cell	64
GSE183904	GSM5573475	Endothelial cell	24
GSE183904	GSM5573476	Endothelial cell	21
GSE183904	GSM5573478	Endothelial cell	91
GSE183904	GSM5573479	Endothelial cell	45
GSE183904	GSM5573480	Endothelial cell	466
GSE183904	GSM5573481	Endothelial cell	53
GSE183904	GSM5573482	Endothelial cell	24
GSE183904	GSM5573483	Endothelial cell	77
GSE183904	GSM5573486	Endothelial cell	36
GSE183904	GSM5573488	Endothelial cell	426
GSE183904	GSM5573489	Endothelial cell	28
GSE183904	GSM5573490	Endothelial cell	332
GSE183904	GSM5573491	Endothelial cell	74
GSE183904	GSM5573492	Endothelial cell	658
GSE183904	GSM5573493	Endothelial cell	153
GSE183904	GSM5573494	Endothelial cell	91
GSE183904	GSM5573495	Endothelial cell	69
GSE183904	GSM5573496	Endothelial cell	15
GSE183904	GSM5573497	Endothelial cell	78
GSE183904	GSM5573498	Endothelial cell	67
GSE183904	GSM5573499	Endothelial cell	428
GSE183904	GSM5573500	Endothelial cell	120
GSE183904	GSM5573501	Endothelial cell	10
GSE183904	GSM5573504	Endothelial cell	67
GSE183904	GSM5573505	Endothelial cell	357
HRA000051	HRS003980	Endothelial cell	2
HRA000051	HRS003981	Endothelial cell	79
HRA000051	HRS003982	Endothelial cell	10
HRA000051	HRS003983	Endothelial cell	6
HRA000051	HRS003984	Endothelial cell	27
HRA000051	HRS003985	Endothelial cell	26
HRA000051	HRS003986	Endothelial cell	8
HRA000051	HRS003987	Endothelial cell	12
HRA000051	HRS003988	Endothelial cell	10
HRA000051	HRS042812	Endothelial cell	210
HRA000051	HRS042813	Endothelial cell	423
GSE134520	IMS1	Endothelial cell	41
GSE134520	IMS2	Endothelial cell	22
GSE134520	IMS3	Endothelial cell	41
GSE134520	IMS4	Endothelial cell	87
GSE134520	IMW1	Endothelial cell	97
GSE134520	IMW2	Endothelial cell	31
GSE167297	Pt1	Endothelial cell	379
GSE167297	Pt2	Endothelial cell	60
GSE167297	Pt3	Endothelial cell	93
GSE167297	Pt4	Endothelial cell	10
GSE167297	Pt5	Endothelial cell	49
GSE134520	EGC	Epithelial cell	982
GSE150290	GSM4546302	Epithelial cell	458
GSE150290	GSM4546303	Epithelial cell	563
GSE150290	GSM4546310	Epithelial cell	797
GSE150290	GSM4546316	Epithelial cell	469
GSE150290	GSM4546323	Epithelial cell	187
GSE163558	GSM5004180	Epithelial cell	134
GSE163558	GSM5004181	Epithelial cell	789
GSE163558	GSM5004182	Epithelial cell	26
GSE163558	GSM5004184	Epithelial cell	44
GSE163558	GSM5004185	Epithelial cell	16
GSE163558	GSM5004186	Epithelial cell	96
GSE163558	GSM5004187	Epithelial cell	71
GSE163558	GSM5004189	Epithelial cell	12
GSE183904	GSM5573466	Epithelial cell	406
GSE183904	GSM5573467	Epithelial cell	135
GSE183904	GSM5573468	Epithelial cell	188
GSE183904	GSM5573469	Epithelial cell	300
GSE183904	GSM5573470	Epithelial cell	320
GSE183904	GSM5573471	Epithelial cell	158
GSE183904	GSM5573472	Epithelial cell	198
GSE183904	GSM5573473	Epithelial cell	301
GSE183904	GSM5573474	Epithelial cell	901
GSE183904	GSM5573475	Epithelial cell	216
GSE183904	GSM5573476	Epithelial cell	33
GSE183904	GSM5573478	Epithelial cell	255
GSE183904	GSM5573479	Epithelial cell	738
GSE183904	GSM5573480	Epithelial cell	1043
GSE183904	GSM5573481	Epithelial cell	249
GSE183904	GSM5573482	Epithelial cell	417
GSE183904	GSM5573483	Epithelial cell	669
GSE183904	GSM5573486	Epithelial cell	402
GSE183904	GSM5573488	Epithelial cell	546
GSE183904	GSM5573489	Epithelial cell	240
GSE183904	GSM5573490	Epithelial cell	1063
GSE183904	GSM5573491	Epithelial cell	248
GSE183904	GSM5573492	Epithelial cell	26
GSE183904	GSM5573493	Epithelial cell	272
GSE183904	GSM5573494	Epithelial cell	460
GSE183904	GSM5573495	Epithelial cell	320
GSE183904	GSM5573496	Epithelial cell	356
GSE183904	GSM5573497	Epithelial cell	408
GSE183904	GSM5573498	Epithelial cell	825
GSE183904	GSM5573499	Epithelial cell	1087
GSE183904	GSM5573500	Epithelial cell	851
GSE183904	GSM5573501	Epithelial cell	254
GSE183904	GSM5573504	Epithelial cell	249
GSE183904	GSM5573505	Epithelial cell	40
HRA000051	HRS003979	Epithelial cell	112
HRA000051	HRS003980	Epithelial cell	348
HRA000051	HRS003981	Epithelial cell	48
HRA000051	HRS003982	Epithelial cell	333
HRA000051	HRS003983	Epithelial cell	166
HRA000051	HRS003984	Epithelial cell	565
HRA000051	HRS003985	Epithelial cell	216
HRA000051	HRS003986	Epithelial cell	70
HRA000051	HRS003987	Epithelial cell	1154
HRA000051	HRS003988	Epithelial cell	454
HRA000051	HRS042812	Epithelial cell	641
HRA000051	HRS042813	Epithelial cell	957
GSE134520	IMS1	Epithelial cell	601
GSE134520	IMS2	Epithelial cell	895
GSE134520	IMS3	Epithelial cell	888
GSE134520	IMS4	Epithelial cell	800
GSE134520	IMW1	Epithelial cell	362
GSE134520	IMW2	Epithelial cell	792
GSE167297	Pt1	Epithelial cell	290
GSE167297	Pt2	Epithelial cell	80
GSE167297	Pt3	Epithelial cell	137
GSE167297	Pt4	Epithelial cell	104
GSE167297	Pt5	Epithelial cell	57
GSE134520	EGC	Fibroblast	2
GSE150290	GSM4546302	Fibroblast	8
GSE150290	GSM4546303	Fibroblast	15
GSE150290	GSM4546310	Fibroblast	3
GSE150290	GSM4546316	Fibroblast	2
GSE150290	GSM4546323	Fibroblast	225
GSE163558	GSM5004180	Fibroblast	2
GSE163558	GSM5004181	Fibroblast	163
GSE163558	GSM5004182	Fibroblast	17
GSE163558	GSM5004185	Fibroblast	8
GSE163558	GSM5004186	Fibroblast	138
GSE163558	GSM5004187	Fibroblast	147
GSE163558	GSM5004189	Fibroblast	1
GSE183904	GSM5573466	Fibroblast	115
GSE183904	GSM5573467	Fibroblast	8
GSE183904	GSM5573468	Fibroblast	209
GSE183904	GSM5573469	Fibroblast	8
GSE183904	GSM5573470	Fibroblast	104
GSE183904	GSM5573471	Fibroblast	53
GSE183904	GSM5573472	Fibroblast	85
GSE183904	GSM5573473	Fibroblast	1096
GSE183904	GSM5573474	Fibroblast	113
GSE183904	GSM5573475	Fibroblast	100
GSE183904	GSM5573476	Fibroblast	125
GSE183904	GSM5573478	Fibroblast	289
GSE183904	GSM5573479	Fibroblast	219
GSE183904	GSM5573480	Fibroblast	410
GSE183904	GSM5573481	Fibroblast	76
GSE183904	GSM5573482	Fibroblast	2321
GSE183904	GSM5573483	Fibroblast	351
GSE183904	GSM5573486	Fibroblast	80
GSE183904	GSM5573488	Fibroblast	497
GSE183904	GSM5573489	Fibroblast	135
GSE183904	GSM5573490	Fibroblast	480
GSE183904	GSM5573491	Fibroblast	202
GSE183904	GSM5573492	Fibroblast	3
GSE183904	GSM5573493	Fibroblast	344
GSE183904	GSM5573494	Fibroblast	132
GSE183904	GSM5573495	Fibroblast	122
GSE183904	GSM5573496	Fibroblast	62
GSE183904	GSM5573497	Fibroblast	121
GSE183904	GSM5573498	Fibroblast	100
GSE183904	GSM5573499	Fibroblast	840
GSE183904	GSM5573500	Fibroblast	499
GSE183904	GSM5573501	Fibroblast	9
GSE183904	GSM5573504	Fibroblast	292
GSE183904	GSM5573505	Fibroblast	348
HRA000051	HRS003979	Fibroblast	3
HRA000051	HRS003981	Fibroblast	122
HRA000051	HRS003982	Fibroblast	11
HRA000051	HRS003983	Fibroblast	3
HRA000051	HRS003984	Fibroblast	54
HRA000051	HRS003985	Fibroblast	17
HRA000051	HRS003986	Fibroblast	14
HRA000051	HRS003987	Fibroblast	6
HRA000051	HRS003988	Fibroblast	6
HRA000051	HRS042812	Fibroblast	125
HRA000051	HRS042813	Fibroblast	550
GSE134520	IMS1	Fibroblast	97
GSE134520	IMS2	Fibroblast	52
GSE134520	IMS3	Fibroblast	20
GSE134520	IMS4	Fibroblast	93
GSE134520	IMW1	Fibroblast	144
GSE134520	IMW2	Fibroblast	190
GSE167297	Pt1	Fibroblast	209
GSE167297	Pt2	Fibroblast	62
GSE167297	Pt3	Fibroblast	140
GSE167297	Pt4	Fibroblast	46
GSE167297	Pt5	Fibroblast	41
GSE134520	EGC	Macrophage/Monocyte	1
GSE150290	GSM4546303	Macrophage/Monocyte	1
GSE150290	GSM4546310	Macrophage/Monocyte	2
GSE150290	GSM4546323	Macrophage/Monocyte	1
GSE163558	GSM5004180	Macrophage/Monocyte	1075
GSE163558	GSM5004181	Macrophage/Monocyte	580
GSE163558	GSM5004182	Macrophage/Monocyte	194
GSE163558	GSM5004184	Macrophage/Monocyte	13
GSE163558	GSM5004185	Macrophage/Monocyte	8
GSE163558	GSM5004186	Macrophage/Monocyte	121
GSE163558	GSM5004187	Macrophage/Monocyte	522
GSE163558	GSM5004188	Macrophage/Monocyte	38
GSE163558	GSM5004189	Macrophage/Monocyte	46
GSE183904	GSM5573466	Macrophage/Monocyte	26
GSE183904	GSM5573467	Macrophage/Monocyte	99
GSE183904	GSM5573468	Macrophage/Monocyte	493
GSE183904	GSM5573469	Macrophage/Monocyte	116
GSE183904	GSM5573470	Macrophage/Monocyte	56
GSE183904	GSM5573471	Macrophage/Monocyte	41
GSE183904	GSM5573472	Macrophage/Monocyte	38
GSE183904	GSM5573473	Macrophage/Monocyte	248
GSE183904	GSM5573474	Macrophage/Monocyte	20
GSE183904	GSM5573475	Macrophage/Monocyte	51
GSE183904	GSM5573476	Macrophage/Monocyte	149
GSE183904	GSM5573478	Macrophage/Monocyte	41
GSE183904	GSM5573479	Macrophage/Monocyte	149
GSE183904	GSM5573480	Macrophage/Monocyte	463
GSE183904	GSM5573481	Macrophage/Monocyte	371
GSE183904	GSM5573482	Macrophage/Monocyte	2361
GSE183904	GSM5573483	Macrophage/Monocyte	110
GSE183904	GSM5573486	Macrophage/Monocyte	38
GSE183904	GSM5573488	Macrophage/Monocyte	67
GSE183904	GSM5573489	Macrophage/Monocyte	281
GSE183904	GSM5573490	Macrophage/Monocyte	32
GSE183904	GSM5573491	Macrophage/Monocyte	103
GSE183904	GSM5573492	Macrophage/Monocyte	159
GSE183904	GSM5573493	Macrophage/Monocyte	206
GSE183904	GSM5573494	Macrophage/Monocyte	227
GSE183904	GSM5573495	Macrophage/Monocyte	53
GSE183904	GSM5573496	Macrophage/Monocyte	107
GSE183904	GSM5573497	Macrophage/Monocyte	40
GSE183904	GSM5573498	Macrophage/Monocyte	156
GSE183904	GSM5573499	Macrophage/Monocyte	791
GSE183904	GSM5573500	Macrophage/Monocyte	40
GSE183904	GSM5573501	Macrophage/Monocyte	87
GSE183904	GSM5573504	Macrophage/Monocyte	440
GSE183904	GSM5573505	Macrophage/Monocyte	453
HRA000051	HRS003979	Macrophage/Monocyte	48
HRA000051	HRS003982	Macrophage/Monocyte	22
HRA000051	HRS003983	Macrophage/Monocyte	56
HRA000051	HRS003984	Macrophage/Monocyte	98
HRA000051	HRS003985	Macrophage/Monocyte	52
HRA000051	HRS003986	Macrophage/Monocyte	185
HRA000051	HRS003987	Macrophage/Monocyte	58
HRA000051	HRS003988	Macrophage/Monocyte	26
HRA000051	HRS042812	Macrophage/Monocyte	9
HRA000051	HRS042813	Macrophage/Monocyte	3
GSE134520	IMS1	Macrophage/Monocyte	29
GSE134520	IMS2	Macrophage/Monocyte	15
GSE134520	IMS3	Macrophage/Monocyte	4
GSE134520	IMS4	Macrophage/Monocyte	20
GSE134520	IMW1	Macrophage/Monocyte	11
GSE134520	IMW2	Macrophage/Monocyte	23
GSE167297	Pt1	Macrophage/Monocyte	55
GSE167297	Pt2	Macrophage/Monocyte	188
GSE167297	Pt3	Macrophage/Monocyte	866
GSE167297	Pt4	Macrophage/Monocyte	57
GSE167297	Pt5	Macrophage/Monocyte	6
GSE134520	EGC	Mast cell	7
GSE150290	GSM4546303	Mast cell	1
GSE163558	GSM5004180	Mast cell	30
GSE163558	GSM5004181	Mast cell	26
GSE163558	GSM5004182	Mast cell	4
GSE163558	GSM5004185	Mast cell	3
GSE163558	GSM5004187	Mast cell	30
GSE183904	GSM5573466	Mast cell	48
GSE183904	GSM5573467	Mast cell	73
GSE183904	GSM5573468	Mast cell	201
GSE183904	GSM5573469	Mast cell	23
GSE183904	GSM5573470	Mast cell	16
GSE183904	GSM5573471	Mast cell	8
GSE183904	GSM5573472	Mast cell	47
GSE183904	GSM5573473	Mast cell	2
GSE183904	GSM5573474	Mast cell	39
GSE183904	GSM5573475	Mast cell	100
GSE183904	GSM5573478	Mast cell	4
GSE183904	GSM5573479	Mast cell	58
GSE183904	GSM5573480	Mast cell	353
GSE183904	GSM5573481	Mast cell	6
GSE183904	GSM5573482	Mast cell	1
GSE183904	GSM5573483	Mast cell	342
GSE183904	GSM5573486	Mast cell	34
GSE183904	GSM5573488	Mast cell	7
GSE183904	GSM5573489	Mast cell	17
GSE183904	GSM5573490	Mast cell	99
GSE183904	GSM5573491	Mast cell	53
GSE183904	GSM5573492	Mast cell	357
GSE183904	GSM5573493	Mast cell	25
GSE183904	GSM5573494	Mast cell	147
GSE183904	GSM5573495	Mast cell	39
GSE183904	GSM5573496	Mast cell	2
GSE183904	GSM5573497	Mast cell	48
GSE183904	GSM5573498	Mast cell	31
GSE183904	GSM5573499	Mast cell	116
GSE183904	GSM5573500	Mast cell	1
GSE183904	GSM5573501	Mast cell	43
GSE183904	GSM5573504	Mast cell	258
GSE183904	GSM5573505	Mast cell	57
HRA000051	HRS003979	Mast cell	6
HRA000051	HRS003980	Mast cell	23
HRA000051	HRS003981	Mast cell	48
HRA000051	HRS003982	Mast cell	12
HRA000051	HRS003983	Mast cell	61
HRA000051	HRS003984	Mast cell	242
HRA000051	HRS003985	Mast cell	28
HRA000051	HRS003986	Mast cell	49
HRA000051	HRS003987	Mast cell	28
HRA000051	HRS003988	Mast cell	25
HRA000051	HRS042812	Mast cell	3
HRA000051	HRS042813	Mast cell	6
GSE134520	IMS1	Mast cell	11
GSE134520	IMS2	Mast cell	21
GSE134520	IMS3	Mast cell	13
GSE134520	IMS4	Mast cell	29
GSE134520	IMW1	Mast cell	12
GSE134520	IMW2	Mast cell	1
GSE167297	Pt1	Mast cell	35
GSE167297	Pt2	Mast cell	55
GSE167297	Pt3	Mast cell	20
GSE167297	Pt4	Mast cell	119
GSE167297	Pt5	Mast cell	8
GSE134520	EGC	NK cell	3
GSE163558	GSM5004180	NK cell	101
GSE163558	GSM5004181	NK cell	265
GSE163558	GSM5004182	NK cell	5
GSE163558	GSM5004185	NK cell	28
GSE163558	GSM5004186	NK cell	18
GSE163558	GSM5004187	NK cell	95
GSE163558	GSM5004188	NK cell	480
GSE163558	GSM5004189	NK cell	499
GSE183904	GSM5573466	NK cell	31
GSE183904	GSM5573467	NK cell	98
GSE183904	GSM5573468	NK cell	75
GSE183904	GSM5573469	NK cell	51
GSE183904	GSM5573470	NK cell	23
GSE183904	GSM5573471	NK cell	46
GSE183904	GSM5573472	NK cell	45
GSE183904	GSM5573473	NK cell	114
GSE183904	GSM5573474	NK cell	37
GSE183904	GSM5573475	NK cell	98
GSE183904	GSM5573476	NK cell	13
GSE183904	GSM5573478	NK cell	92
GSE183904	GSM5573479	NK cell	73
GSE183904	GSM5573480	NK cell	793
GSE183904	GSM5573481	NK cell	121
GSE183904	GSM5573482	NK cell	107
GSE183904	GSM5573483	NK cell	88
GSE183904	GSM5573486	NK cell	3
GSE183904	GSM5573488	NK cell	67
GSE183904	GSM5573489	NK cell	80
GSE183904	GSM5573490	NK cell	41
GSE183904	GSM5573491	NK cell	83
GSE183904	GSM5573492	NK cell	116
GSE183904	GSM5573493	NK cell	39
GSE183904	GSM5573494	NK cell	38
GSE183904	GSM5573495	NK cell	117
GSE183904	GSM5573496	NK cell	105
GSE183904	GSM5573497	NK cell	36
GSE183904	GSM5573498	NK cell	269
GSE183904	GSM5573499	NK cell	478
GSE183904	GSM5573500	NK cell	11
GSE183904	GSM5573501	NK cell	174
GSE183904	GSM5573504	NK cell	299
GSE183904	GSM5573505	NK cell	189
HRA000051	HRS003979	NK cell	60
HRA000051	HRS003980	NK cell	30
HRA000051	HRS003981	NK cell	36
HRA000051	HRS003982	NK cell	43
HRA000051	HRS003983	NK cell	40
HRA000051	HRS003984	NK cell	14
HRA000051	HRS003985	NK cell	57
HRA000051	HRS003986	NK cell	126
HRA000051	HRS003987	NK cell	83
HRA000051	HRS042812	NK cell	16
HRA000051	HRS042813	NK cell	13
GSE134520	IMS1	NK cell	2
GSE134520	IMS3	NK cell	10
GSE134520	IMS4	NK cell	5
GSE134520	IMW1	NK cell	8
GSE134520	IMW2	NK cell	1
GSE167297	Pt1	NK cell	81
GSE167297	Pt2	NK cell	111
GSE167297	Pt3	NK cell	183
GSE167297	Pt4	NK cell	108
GSE167297	Pt5	NK cell	75
GSE163558	GSM5004180	pDC	1
GSE163558	GSM5004181	pDC	15
GSE163558	GSM5004185	pDC	2
GSE183904	GSM5573467	pDC	2
GSE183904	GSM5573468	pDC	6
GSE183904	GSM5573469	pDC	2
GSE183904	GSM5573473	pDC	1
GSE183904	GSM5573476	pDC	1
GSE183904	GSM5573480	pDC	7
GSE183904	GSM5573481	pDC	1
GSE183904	GSM5573482	pDC	1
GSE183904	GSM5573489	pDC	13
GSE183904	GSM5573492	pDC	2
GSE183904	GSM5573494	pDC	2
GSE183904	GSM5573496	pDC	2
GSE183904	GSM5573497	pDC	2
GSE183904	GSM5573498	pDC	5
GSE183904	GSM5573499	pDC	22
GSE183904	GSM5573500	pDC	1
GSE183904	GSM5573504	pDC	2
GSE183904	GSM5573505	pDC	22
HRA000051	HRS003979	pDC	9
HRA000051	HRS003982	pDC	2
HRA000051	HRS003983	pDC	1
HRA000051	HRS003985	pDC	5
HRA000051	HRS003986	pDC	5
HRA000051	HRS003987	pDC	6
GSE167297	Pt1	pDC	2
GSE167297	Pt2	pDC	7
GSE167297	Pt3	pDC	17
GSE167297	Pt4	pDC	1
GSE167297	Pt5	pDC	3
GSE134520	EGC	Plasma cell	2
GSE150290	GSM4546302	Plasma cell	5
GSE150290	GSM4546303	Plasma cell	5
GSE150290	GSM4546310	Plasma cell	8
GSE163558	GSM5004180	Plasma cell	21
GSE163558	GSM5004181	Plasma cell	83
GSE163558	GSM5004182	Plasma cell	152
GSE163558	GSM5004184	Plasma cell	76
GSE163558	GSM5004185	Plasma cell	255
GSE163558	GSM5004186	Plasma cell	2
GSE163558	GSM5004187	Plasma cell	377
GSE163558	GSM5004188	Plasma cell	24
GSE163558	GSM5004189	Plasma cell	271
GSE183904	GSM5573466	Plasma cell	231
GSE183904	GSM5573467	Plasma cell	375
GSE183904	GSM5573468	Plasma cell	919
GSE183904	GSM5573469	Plasma cell	177
GSE183904	GSM5573470	Plasma cell	1102
GSE183904	GSM5573471	Plasma cell	422
GSE183904	GSM5573472	Plasma cell	373
GSE183904	GSM5573473	Plasma cell	19
GSE183904	GSM5573474	Plasma cell	236
GSE183904	GSM5573475	Plasma cell	469
GSE183904	GSM5573476	Plasma cell	1
GSE183904	GSM5573478	Plasma cell	42
GSE183904	GSM5573479	Plasma cell	253
GSE183904	GSM5573480	Plasma cell	1056
GSE183904	GSM5573481	Plasma cell	7
GSE183904	GSM5573482	Plasma cell	65
GSE183904	GSM5573483	Plasma cell	1405
GSE183904	GSM5573486	Plasma cell	285
GSE183904	GSM5573488	Plasma cell	178
GSE183904	GSM5573489	Plasma cell	275
GSE183904	GSM5573490	Plasma cell	118
GSE183904	GSM5573491	Plasma cell	588
GSE183904	GSM5573492	Plasma cell	145
GSE183904	GSM5573493	Plasma cell	2140
GSE183904	GSM5573494	Plasma cell	373
GSE183904	GSM5573495	Plasma cell	666
GSE183904	GSM5573496	Plasma cell	189
GSE183904	GSM5573497	Plasma cell	41
GSE183904	GSM5573498	Plasma cell	481
GSE183904	GSM5573499	Plasma cell	218
GSE183904	GSM5573500	Plasma cell	1768
GSE183904	GSM5573501	Plasma cell	841
GSE183904	GSM5573504	Plasma cell	1668
GSE183904	GSM5573505	Plasma cell	538
HRA000051	HRS003979	Plasma cell	53
HRA000051	HRS003980	Plasma cell	71
HRA000051	HRS003981	Plasma cell	48
HRA000051	HRS003982	Plasma cell	43
HRA000051	HRS003983	Plasma cell	160
HRA000051	HRS003984	Plasma cell	86
HRA000051	HRS003985	Plasma cell	215
HRA000051	HRS003986	Plasma cell	247
HRA000051	HRS003987	Plasma cell	198
HRA000051	HRS003988	Plasma cell	880
HRA000051	HRS042812	Plasma cell	98
HRA000051	HRS042813	Plasma cell	155
GSE134520	IMS1	Plasma cell	270
GSE134520	IMS2	Plasma cell	133
GSE134520	IMS3	Plasma cell	14
GSE134520	IMS4	Plasma cell	231
GSE134520	IMW1	Plasma cell	31
GSE134520	IMW2	Plasma cell	154
GSE167297	Pt1	Plasma cell	386
GSE167297	Pt2	Plasma cell	417
GSE167297	Pt3	Plasma cell	632
GSE167297	Pt4	Plasma cell	306
GSE167297	Pt5	Plasma cell	287
GSE134520	EGC	T cell CD4	11
GSE150290	GSM4546302	T cell CD4	4
GSE150290	GSM4546303	T cell CD4	2
GSE150290	GSM4546310	T cell CD4	11
GSE150290	GSM4546316	T cell CD4	4
GSE150290	GSM4546323	T cell CD4	2
GSE163558	GSM5004180	T cell CD4	131
GSE163558	GSM5004181	T cell CD4	475
GSE163558	GSM5004182	T cell CD4	1156
GSE163558	GSM5004184	T cell CD4	2134
GSE163558	GSM5004185	T cell CD4	2589
GSE163558	GSM5004186	T cell CD4	72
GSE163558	GSM5004187	T cell CD4	703
GSE163558	GSM5004188	T cell CD4	83
GSE163558	GSM5004189	T cell CD4	2967
GSE183904	GSM5573466	T cell CD4	238
GSE183904	GSM5573467	T cell CD4	389
GSE183904	GSM5573468	T cell CD4	168
GSE183904	GSM5573469	T cell CD4	155
GSE183904	GSM5573470	T cell CD4	132
GSE183904	GSM5573471	T cell CD4	76
GSE183904	GSM5573472	T cell CD4	66
GSE183904	GSM5573473	T cell CD4	1028
GSE183904	GSM5573474	T cell CD4	139
GSE183904	GSM5573475	T cell CD4	174
GSE183904	GSM5573476	T cell CD4	125
GSE183904	GSM5573478	T cell CD4	217
GSE183904	GSM5573479	T cell CD4	2091
GSE183904	GSM5573480	T cell CD4	1127
GSE183904	GSM5573481	T cell CD4	87
GSE183904	GSM5573482	T cell CD4	373
GSE183904	GSM5573483	T cell CD4	547
GSE183904	GSM5573486	T cell CD4	114
GSE183904	GSM5573488	T cell CD4	106
GSE183904	GSM5573489	T cell CD4	290
GSE183904	GSM5573490	T cell CD4	280
GSE183904	GSM5573491	T cell CD4	170
GSE183904	GSM5573492	T cell CD4	1052
GSE183904	GSM5573493	T cell CD4	226
GSE183904	GSM5573494	T cell CD4	247
GSE183904	GSM5573495	T cell CD4	691
GSE183904	GSM5573496	T cell CD4	130
GSE183904	GSM5573497	T cell CD4	214
GSE183904	GSM5573498	T cell CD4	609
GSE183904	GSM5573499	T cell CD4	2589
GSE183904	GSM5573500	T cell CD4	102
GSE183904	GSM5573501	T cell CD4	310
GSE183904	GSM5573504	T cell CD4	220
GSE183904	GSM5573505	T cell CD4	421
HRA000051	HRS003979	T cell CD4	116
HRA000051	HRS003980	T cell CD4	117
HRA000051	HRS003981	T cell CD4	1152
HRA000051	HRS003982	T cell CD4	38
HRA000051	HRS003983	T cell CD4	443
HRA000051	HRS003984	T cell CD4	61
HRA000051	HRS003985	T cell CD4	43
HRA000051	HRS003986	T cell CD4	3929
HRA000051	HRS003987	T cell CD4	258
HRA000051	HRS042812	T cell CD4	47
HRA000051	HRS042813	T cell CD4	35
GSE134520	IMS1	T cell CD4	10
GSE134520	IMS2	T cell CD4	2
GSE134520	IMS3	T cell CD4	17
GSE134520	IMS4	T cell CD4	9
GSE134520	IMW1	T cell CD4	18
GSE134520	IMW2	T cell CD4	5
GSE167297	Pt1	T cell CD4	199
GSE167297	Pt2	T cell CD4	380
GSE167297	Pt3	T cell CD4	1223
GSE167297	Pt4	T cell CD4	1728
GSE167297	Pt5	T cell CD4	174
GSE134520	EGC	T cell CD8	16
GSE150290	GSM4546310	T cell CD8	6
GSE163558	GSM5004180	T cell CD8	147
GSE163558	GSM5004181	T cell CD8	1146
GSE163558	GSM5004182	T cell CD8	59
GSE163558	GSM5004184	T cell CD8	146
GSE163558	GSM5004185	T cell CD8	626
GSE163558	GSM5004186	T cell CD8	133
GSE163558	GSM5004187	T cell CD8	543
GSE163558	GSM5004188	T cell CD8	403
GSE163558	GSM5004189	T cell CD8	3704
GSE183904	GSM5573466	T cell CD8	383
GSE183904	GSM5573467	T cell CD8	608
GSE183904	GSM5573468	T cell CD8	241
GSE183904	GSM5573469	T cell CD8	366
GSE183904	GSM5573470	T cell CD8	723
GSE183904	GSM5573471	T cell CD8	423
GSE183904	GSM5573472	T cell CD8	229
GSE183904	GSM5573473	T cell CD8	2176
GSE183904	GSM5573474	T cell CD8	318
GSE183904	GSM5573475	T cell CD8	554
GSE183904	GSM5573476	T cell CD8	189
GSE183904	GSM5573478	T cell CD8	644
GSE183904	GSM5573479	T cell CD8	693
GSE183904	GSM5573480	T cell CD8	3472
GSE183904	GSM5573481	T cell CD8	258
GSE183904	GSM5573482	T cell CD8	718
GSE183904	GSM5573483	T cell CD8	686
GSE183904	GSM5573486	T cell CD8	243
GSE183904	GSM5573488	T cell CD8	145
GSE183904	GSM5573489	T cell CD8	156
GSE183904	GSM5573490	T cell CD8	646
GSE183904	GSM5573491	T cell CD8	540
GSE183904	GSM5573492	T cell CD8	446
GSE183904	GSM5573493	T cell CD8	632
GSE183904	GSM5573494	T cell CD8	378
GSE183904	GSM5573495	T cell CD8	361
GSE183904	GSM5573496	T cell CD8	190
GSE183904	GSM5573497	T cell CD8	178
GSE183904	GSM5573498	T cell CD8	817
GSE183904	GSM5573499	T cell CD8	1762
GSE183904	GSM5573500	T cell CD8	36
GSE183904	GSM5573501	T cell CD8	847
GSE183904	GSM5573504	T cell CD8	182
GSE183904	GSM5573505	T cell CD8	264
HRA000051	HRS003979	T cell CD8	291
HRA000051	HRS003980	T cell CD8	253
HRA000051	HRS003981	T cell CD8	477
HRA000051	HRS003982	T cell CD8	86
HRA000051	HRS003983	T cell CD8	192
HRA000051	HRS003984	T cell CD8	61
HRA000051	HRS003985	T cell CD8	142
HRA000051	HRS003986	T cell CD8	1239
HRA000051	HRS003987	T cell CD8	329
HRA000051	HRS003988	T cell CD8	4
HRA000051	HRS042812	T cell CD8	364
HRA000051	HRS042813	T cell CD8	561
GSE134520	IMS1	T cell CD8	10
GSE134520	IMS2	T cell CD8	1
GSE134520	IMS3	T cell CD8	55
GSE134520	IMS4	T cell CD8	7
GSE134520	IMW1	T cell CD8	37
GSE134520	IMW2	T cell CD8	27
GSE167297	Pt1	T cell CD8	432
GSE167297	Pt2	T cell CD8	754
GSE167297	Pt3	T cell CD8	1087
GSE167297	Pt4	T cell CD8	631
GSE167297	Pt5	T cell CD8	400
