# Supplementary material for: Integrative single-cell atlas unveils heterogeneity and prognostic value of cancer-associated fibroblasts in gastric cancer
Source: Front Oncol. 2026 Jan 9;15:1559489. doi: 10.3389/fonc.2025.1559489 (PMC12827549; doi:10.3389/fonc.2025.1559489)
Supplement: Supplementary file 5 [file Table4.xlsx]

## Sheet: Sheet1
Table S4. Differential activation of cancer hallmark pathways in cancer cells between the four tumor immune phenotypes.
p_val	avg_log2FC	pct.1	pct.2	p_val_adj	cluster	gene
2.67113e-19	0.0288231	1	1	1.33557e-17	B	HALLMARK-UNFOLDED-PROTEIN-RESPONSE
5.59727e-09	0.00588414	1	1	2.79863e-07	B	HALLMARK-KRAS-SIGNALING-DN
0.00214105	0.00350156	1	1	0.107053	B	HALLMARK-ALLOGRAFT-REJECTION
4.36591e-47	0.0248091	1	1	2.18295e-45	T	HALLMARK-ALLOGRAFT-REJECTION
1.79567e-12	0.0092949	1	1	8.97835e-11	T	HALLMARK-IL6-JAK-STAT3-SIGNALING
6.88148e-08	0.00321566	1	1	3.44074e-06	T	HALLMARK-SPERMATOGENESIS
0.000430857	0.0035123	1	1	0.0215428	T	HALLMARK-WNT-BETA-CATENIN-SIGNALING
0.0031162	0.00419371	1	1	0.15581	T	HALLMARK-KRAS-SIGNALING-DN
5.54229e-263	0.0903665	1	1	2.77115e-261	M	HALLMARK-EPITHELIAL-MESENCHYMAL-TRANSITION
1.66277e-242	0.0754544	1	1	8.31387e-241	M	HALLMARK-ANGIOGENESIS
2.37313e-204	0.0602273	1	1	1.18657e-202	M	HALLMARK-COMPLEMENT
3.20015e-171	0.051308	1	1	1.60007e-169	M	HALLMARK-INFLAMMATORY-RESPONSE
2.05758e-158	0.0326913	1	1	1.02879e-156	M	HALLMARK-KRAS-SIGNALING-UP
2.70718e-154	0.0699674	1	1	1.35359e-152	M	HALLMARK-COAGULATION
2.44333e-132	0.0356413	1	1	1.22167e-130	M	HALLMARK-UV-RESPONSE-DN
1.81932e-125	0.0440223	1	1	9.09658e-124	M	HALLMARK-APICAL-JUNCTION
2.67512e-119	0.0730678	1	1	1.33756e-117	M	HALLMARK-HYPOXIA
2.13452e-118	0.0421657	1	1	1.06726e-116	M	HALLMARK-APICAL-SURFACE
3.64052e-116	0.0447469	1	1	1.82026e-114	M	HALLMARK-HEDGEHOG-SIGNALING
1.09357e-111	0.033833	1	1	5.46786e-110	M	HALLMARK-MYOGENESIS
2.34102e-105	0.0558462	1	1	1.17051e-103	M	HALLMARK-APOPTOSIS
4.67098e-92	0.0679866	1	1	2.33549e-90	M	HALLMARK-TNFA-SIGNALING-VIA-NFKB
3.46408e-78	0.0441609	1	1	1.73204e-76	M	HALLMARK-IL6-JAK-STAT3-SIGNALING
5.71484e-70	0.0248069	1	1	2.85742e-68	M	HALLMARK-IL2-STAT5-SIGNALING
6.47429e-60	0.0414777	1	1	3.23715e-58	M	HALLMARK-INTERFERON-GAMMA-RESPONSE
1.36373e-56	0.0545017	1	1	6.81867e-55	M	HALLMARK-TGF-BETA-SIGNALING
6.2214e-51	0.0234737	1	1	3.1107e-49	M	HALLMARK-HEME-METABOLISM
4.48563e-49	0.0438207	1	1	2.24282e-47	M	HALLMARK-GLYCOLYSIS
2.75842e-44	0.0308303	1	1	1.37921e-42	M	HALLMARK-UV-RESPONSE-UP
4.92781e-38	0.034964	1	1	2.46391e-36	M	HALLMARK-P53-PATHWAY
2.3989e-37	0.0353766	1	1	1.19945e-35	M	HALLMARK-CHOLESTEROL-HOMEOSTASIS
8.30677e-37	0.0482543	1	1	4.15339e-35	M	HALLMARK-MTORC1-SIGNALING
2.91093e-35	0.0324026	1	1	1.45547e-33	M	HALLMARK-MITOTIC-SPINDLE
4.60586e-33	0.0331151	1	1	2.30293e-31	M	HALLMARK-XENOBIOTIC-METABOLISM
1.20198e-30	0.0313923	1	1	6.00989e-29	M	HALLMARK-PI3K-AKT-MTOR-SIGNALING
2.01181e-29	0.0320322	1	1	1.00591e-27	M	HALLMARK-ANDROGEN-RESPONSE
2.34995e-26	0.0539371	1	1	1.17497e-24	M	HALLMARK-PROTEIN-SECRETION
1.16972e-23	0.0247444	1	1	5.8486e-22	M	HALLMARK-ALLOGRAFT-REJECTION
5.52358e-20	0.025883	1	1	2.76179e-18	M	HALLMARK-G2M-CHECKPOINT
5.11143e-18	0.0278426	1	1	2.55571e-16	M	HALLMARK-INTERFERON-ALPHA-RESPONSE
3.50586e-16	0.0104953	1	1	1.75293e-14	M	HALLMARK-WNT-BETA-CATENIN-SIGNALING
9.90792e-16	0.0191224	1	1	4.95396e-14	M	HALLMARK-ESTROGEN-RESPONSE-EARLY
5.05767e-14	0.0162188	1	1	2.52883e-12	M	HALLMARK-ESTROGEN-RESPONSE-LATE
3.27685e-13	0.0189612	1	1	1.63842e-11	M	HALLMARK-E2F-TARGETS
7.78091e-10	0.0127032	1	1	3.89046e-08	M	HALLMARK-PEROXISOME
1.00484e-09	0.0143722	1	1	5.02419e-08	M	HALLMARK-FATTY-ACID-METABOLISM
7.38011e-09	0.0364933	1	1	3.69006e-07	M	HALLMARK-ADIPOGENESIS
3.32505e-06	0.00299758	1	1	0.000166252	M	HALLMARK-BILE-ACID-METABOLISM
0.000245987	0.0259482	1	1	0.0122993	M	HALLMARK-REACTIVE-OXYGEN-SPECIES-PATHWAY
0.00269687	0.021504	1	1	0.134843	M	HALLMARK-UNFOLDED-PROTEIN-RESPONSE
0.00462637	0.00827339	1	1	0.231318	M	HALLMARK-NOTCH-SIGNALING
2.17317e-91	0.0408084	1	1	1.08658e-89	D	HALLMARK-ESTROGEN-RESPONSE-LATE
9.1344e-72	0.017202	1	1	4.5672e-70	D	HALLMARK-BILE-ACID-METABOLISM
1.29282e-71	0.0420795	1	1	6.46408e-70	D	HALLMARK-XENOBIOTIC-METABOLISM
4.36036e-69	0.0266625	1	1	2.18018e-67	D	HALLMARK-ESTROGEN-RESPONSE-EARLY
3.10347e-58	0.0608465	1	1	1.55173e-56	D	HALLMARK-CHOLESTEROL-HOMEOSTASIS
3.53847e-48	0.0288357	1	1	1.76923e-46	D	HALLMARK-PEROXISOME
9.47496e-42	0.0249718	1	1	4.73748e-40	D	HALLMARK-NOTCH-SIGNALING
5.42981e-40	0.0373078	1	1	2.7149e-38	D	HALLMARK-FATTY-ACID-METABOLISM
1.07193e-31	0.0207639	1	1	5.35963e-30	D	HALLMARK-GLYCOLYSIS
9.8657e-28	0.0339793	1	1	4.93285e-26	D	HALLMARK-ADIPOGENESIS
7.69636e-24	0.0509058	1	1	3.84818e-22	D	HALLMARK-REACTIVE-OXYGEN-SPECIES-PATHWAY
6.41421e-21	0.0636226	1	1	3.2071e-19	D	HALLMARK-OXIDATIVE-PHOSPHORYLATION
2.82936e-17	0.031545	1	1	1.41468e-15	D	HALLMARK-DNA-REPAIR
8.80918e-14	0.0206315	1	1	4.40459e-12	D	HALLMARK-PROTEIN-SECRETION
4.45806e-10	0.0166535	1	1	2.22903e-08	D	HALLMARK-ANDROGEN-RESPONSE
1.22716e-08	0.00750106	1	1	6.13579e-07	D	HALLMARK-PANCREAS-BETA-CELLS
9.28805e-08	0.00512973	1	1	4.64403e-06	D	HALLMARK-APICAL-JUNCTION
1.24116e-06	0.0404572	1	1	6.20579e-05	D	HALLMARK-MYC-TARGETS-V1
0.000411018	0.0283258	1	1	0.0205509	D	HALLMARK-MYC-TARGETS-V2
