# Supplementary material for: Integrative single-cell atlas unveils heterogeneity and prognostic value of cancer-associated fibroblasts in gastric cancer
Source: Front Oncol. 2026 Jan 9;15:1559489. doi: 10.3389/fonc.2025.1559489 (PMC12827549; doi:10.3389/fonc.2025.1559489)
Supplement: Supplementary file 6 [file Table5.xlsx]

## Sheet: Sheet1
Table S5. Differential activation of KEGG pathways in cancer cells between the four tumor immune phenotypes.
p_val	avg_log2FC	pct.1	pct.2	p_val_adj	cluster	gene
3.27116e-28	0.0249235	1	1	6.08435e-26	B	Other glycan degradation
4.80559e-20	0.0086194	1	1	8.93839e-18	B	B cell receptor signaling pathway
1.1858e-19	0.0131555	1	1	2.20559e-17	B	Sphingolipid metabolism
3.60148e-17	0.0285831	1	1	6.69875e-15	B	Protein export
8.68867e-16	0.00406557	1	1	1.61609e-13	B	MAPK signaling pathway
3.41784e-14	0.00988666	1	1	6.35719e-12	B	Primary immunodeficiency
3.60372e-13	0.00516445	1	1	6.70293e-11	B	Antigen processing and presentation
1.54713e-11	0.00593008	1	1	2.87767e-09	B	Glycosaminoglycan biosynthesis - chondroitin sulfate
1.81838e-11	0.0079968	1	1	3.38219e-09	B	N-Glycan biosynthesis
8.29533e-09	0.0125881	1	1	1.54293e-06	B	Circadian rhythm - mammal
3.88903e-07	0.0143004	1	1	7.2336e-05	B	Oxidative phosphorylation
4.03449e-07	0.00876792	1	1	7.50415e-05	B	Intestinal immune network for IgA production
2.9955e-06	0.00465023	1	1	0.000557163	B	Tyrosine metabolism
7.89607e-06	0.0126983	1	1	0.00146867	B	Parkinson's disease
1.35678e-05	0.00490909	1	1	0.00252361	B	Selenoamino acid metabolism
1.63331e-05	0.00495933	1	1	0.00303795	B	Regulation of autophagy
7.54259e-05	0.00566769	1	1	0.0140292	B	Prion diseases
8.67947e-05	0.00353481	1	1	0.0161438	B	Spliceosome
0.000757353	0.0035209	1	1	0.140868	B	Lysosome
5.94047e-75	0.0247209	1	1	1.10493e-72	T	Primary immunodeficiency
2.84328e-61	0.0141141	1	1	5.2885e-59	T	T cell receptor signaling pathway
1.97078e-55	0.016896	1	1	3.66566e-53	T	Hematopoietic cell lineage
1.85265e-41	0.00669799	1	1	3.44593e-39	T	Cytokine-cytokine receptor interaction
4.36845e-31	0.018029	1	1	8.12532e-29	T	Type I diabetes mellitus
4.25388e-30	0.019025	1	1	7.91221e-28	T	Allograft rejection
2.88052e-26	0.0100005	1	1	5.35777e-24	T	Graft-versus-host disease
5.16451e-26	0.00205063	1	1	9.606e-24	T	Natural killer cell mediated cytotoxicity
1.66982e-25	0.0171718	1	1	3.10587e-23	T	Autoimmune thyroid disease
9.87813e-23	0.0141509	1	1	1.83733e-20	T	Viral myocarditis
1.67543e-19	0.00957618	1	1	3.1163e-17	T	Cell adhesion molecules (CAMs)
4.10788e-14	0.00399845	1	1	7.64065e-12	T	Basal cell carcinoma
5.17948e-14	0.00352453	1	1	9.63382e-12	T	Jak-STAT signaling pathway
5.6215e-14	0.0185173	1	1	1.0456e-11	T	Asthma
1.98453e-12	0.0108936	1	1	3.69123e-10	T	Leishmania infection
9.53157e-12	0.0053839	1	1	1.77287e-09	T	Fc epsilon RI signaling pathway
1.62265e-10	0.0154116	1	1	3.01812e-08	T	Intestinal immune network for IgA production
2.09483e-10	0.00200319	1	1	3.89638e-08	T	Chemokine signaling pathway
1.43383e-09	0.00538632	1	1	2.66693e-07	T	Type II diabetes mellitus
2.80997e-09	0.00303042	1	1	5.22654e-07	T	Phosphatidylinositol signaling system
4.14431e-09	0.00285535	1	1	7.70842e-07	T	Hedgehog signaling pathway
1.61106e-08	0.00172185	0.153	0.148	2.99657e-06	T	Taste transduction
2.66239e-08	0.00299935	1	1	4.95205e-06	T	Antigen processing and presentation
1.93378e-06	0.00892794	1	1	0.000359683	T	Systemic lupus erythematosus
4.09264e-06	0.014619	1	1	0.000761231	T	Ribosome
1.18537e-05	0.00294764	1	1	0.00220479	T	Neuroactive ligand-receptor interaction
5.63933e-05	0.00449589	1	1	0.0104892	T	RIG-I-like receptor signaling pathway
0.000544761	0.000732169	1	1	0.101325	T	Calcium signaling pathway
0.00750456	0.00207624	1	1	1	T	B cell receptor signaling pathway
4.54169e-176	0.0391112	1	1	8.44755e-174	M	Complement and coagulation cascades
3.57698e-140	0.0233674	1	1	6.65318e-138	M	Focal adhesion
1.6017e-134	0.0318932	1	1	2.97916e-132	M	NOD-like receptor signaling pathway
1.25552e-131	0.0256535	1	1	2.33527e-129	M	Epithelial cell signaling in Helicobacter pylori infection
1.03221e-121	0.0355297	1	1	1.91992e-119	M	Bladder cancer
1.28504e-119	0.0213874	1	1	2.39017e-117	M	Chemokine signaling pathway
1.70275e-117	0.0150419	1	1	3.16712e-115	M	Pathways in cancer
3.19178e-111	0.0162673	1	1	5.93671e-109	M	ECM-receptor interaction
1.62278e-108	0.0271682	1	1	3.01838e-106	M	Toll-like receptor signaling pathway
6.04976e-102	0.0188059	1	1	1.12526e-99	M	Regulation of actin cytoskeleton
4.0023e-101	0.013503	1	1	7.44427e-99	M	Starch and sucrose metabolism
1.58621e-88	0.011642	1	1	2.95034e-86	M	Dilated cardiomyopathy
1.58079e-87	0.0237836	1	1	2.94027e-85	M	Gap junction
2.89034e-84	0.0199902	1	1	5.37603e-82	M	Leukocyte transendothelial migration
1.27331e-76	0.00900332	1	1	2.36836e-74	M	Axon guidance
2.26212e-76	0.0107778	1	1	4.20755e-74	M	Hypertrophic cardiomyopathy (HCM)
6.53131e-76	0.0267258	1	1	1.21482e-73	M	Renal cell carcinoma
6.55826e-73	0.0111164	1	1	1.21984e-70	M	PPAR signaling pathway
1.8216e-70	0.0185952	1	1	3.38817e-68	M	Glioma
1.39366e-66	0.0210431	1	1	2.5922e-64	M	Dorso-ventral axis formation
3.07692e-63	0.0104577	1	1	5.72308e-61	M	Jak-STAT signaling pathway
1.05676e-62	0.0269777	1	1	1.96557e-60	M	Pathogenic Escherichia coli infection
1.09393e-60	0.0137541	1	1	2.03471e-58	M	TGF-beta signaling pathway
1.82094e-60	0.0144777	1	1	3.38694e-58	M	Apoptosis
8.03005e-60	0.00951233	1	1	1.49359e-57	M	Natural killer cell mediated cytotoxicity
4.09781e-59	0.0121671	1	1	7.62193e-57	M	Melanoma
7.29821e-58	0.0160493	1	1	1.35747e-55	M	Fc gamma R-mediated phagocytosis
4.4625e-57	0.0191104	1	1	8.30025e-55	M	Pancreatic cancer
1.38115e-54	0.00999308	1	1	2.56894e-52	M	MAPK signaling pathway
1.94159e-53	0.020674	1	1	3.61136e-51	M	Chronic myeloid leukemia
1.21708e-50	0.0295854	1	1	2.26376e-48	M	Adherens junction
3.2554e-50	0.0228739	1	1	6.05505e-48	M	Glycolysis / Gluconeogenesis
4.82365e-50	0.0106986	1	1	8.97199e-48	M	Cytokine-cytokine receptor interaction
7.069e-50	0.0126432	1	1	1.31483e-47	M	Arrhythmogenic right ventricular cardiomyopathy (ARVC)
8.3453e-49	0.0142053	1	1	1.55223e-46	M	Pantothenate and CoA biosynthesis
6.42755e-48	0.0288102	1	1	1.19552e-45	M	Lysosome
1.67989e-47	0.0178657	1	1	3.12459e-45	M	Glycosaminoglycan degradation
7.82327e-47	0.0136928	1	1	1.45513e-44	M	Insulin signaling pathway
6.49779e-46	0.0239243	1	1	1.20859e-43	M	Amino sugar and nucleotide sugar metabolism
3.09086e-45	0.0208865	1	1	5.74901e-43	M	Prion diseases
8.47153e-45	0.0133752	1	1	1.5757e-42	M	Endocytosis
1.44199e-44	0.0170198	1	1	2.68211e-42	M	Galactose metabolism
3.75036e-44	0.0163347	1	1	6.97567e-42	M	Neurotrophin signaling pathway
1.03734e-40	0.0119086	1	1	1.92945e-38	M	Adipocytokine signaling pathway
7.19868e-40	0.0335764	1	1	1.33896e-37	M	Pentose phosphate pathway
1.25214e-39	0.0129365	1	1	2.32898e-37	M	ErbB signaling pathway
1.44252e-39	0.0177406	1	1	2.68308e-37	M	Acute myeloid leukemia
3.25993e-39	0.01768	1	1	6.06347e-37	M	Cytosolic DNA-sensing pathway
8.76246e-39	0.0165803	1	1	1.62982e-36	M	Endometrial cancer
3.41868e-38	0.0136075	1	1	6.35875e-36	M	mTOR signaling pathway
3.86645e-37	0.0208349	1	1	7.19159e-35	M	Vibrio cholerae infection
9.03035e-36	0.0139698	1	1	1.67965e-33	M	Prostate cancer
2.82595e-35	0.0242849	1	1	5.25626e-33	M	Systemic lupus erythematosus
3.31329e-35	0.0109838	1	1	6.16273e-33	M	Small cell lung cancer
3.51681e-35	0.0102885	1	1	6.54127e-33	M	Fc epsilon RI signaling pathway
1.334e-33	0.0103251	1	1	2.48123e-31	M	Notch signaling pathway
1.60293e-33	0.0107475	1	1	2.98145e-31	M	GnRH signaling pathway
9.53522e-32	0.0141321	1	1	1.77355e-29	M	p53 signaling pathway
2.2253e-31	0.0118563	1	1	4.13906e-29	M	RIG-I-like receptor signaling pathway
1.38096e-29	0.00784144	1	1	2.56859e-27	M	Melanogenesis
1.64151e-28	0.00794539	1	1	3.0532e-26	M	Valine, leucine and isoleucine biosynthesis
5.31799e-28	0.0128568	1	1	9.89147e-26	M	Non-small cell lung cancer
5.72244e-28	0.0173161	1	1	1.06437e-25	M	Glycosphingolipid biosynthesis - globo series
9.27014e-28	0.00743177	1	1	1.72425e-25	M	Progesterone-mediated oocyte maturation
2.39425e-27	0.0132552	1	1	4.4533e-25	M	Amyotrophic lateral sclerosis (ALS)
4.33527e-27	0.00894262	1	1	8.0636e-25	M	Long-term depression
1.09145e-26	0.00731562	1	1	2.0301e-24	M	Vascular smooth muscle contraction
2.12173e-26	0.00943587	1	1	3.94641e-24	M	Nicotinate and nicotinamide metabolism
4.01426e-26	0.0107471	1	1	7.46653e-24	M	Inositol phosphate metabolism
2.80054e-25	0.0117698	1	1	5.209e-23	M	Cell cycle
6.79761e-25	0.0129624	1	1	1.26436e-22	M	Tight junction
8.35632e-25	0.0138437	1	1	1.55428e-22	M	Cysteine and methionine metabolism
2.54522e-23	0.00890611	1	1	4.73411e-21	M	Wnt signaling pathway
6.75737e-23	0.00789915	1	1	1.25687e-20	M	beta-Alanine metabolism
7.01742e-23	0.0159257	1	1	1.30524e-20	M	Glycerophospholipid metabolism
4.5323e-22	0.0162209	1	1	8.43008e-20	M	Ubiquitin mediated proteolysis
6.05059e-22	0.00627084	1	1	1.12541e-19	M	Alanine, aspartate and glutamate metabolism
6.59632e-21	0.0253607	1	1	1.22692e-18	M	Leishmania infection
7.53763e-21	0.0093865	1	1	1.402e-18	M	Arginine and proline metabolism
8.38958e-21	0.0084005	1	1	1.56046e-18	M	VEGF signaling pathway
8.91019e-21	0.0062979	1	1	1.65729e-18	M	Primary bile acid biosynthesis
9.86937e-21	0.00921447	1	1	1.8357e-18	M	Sulfur metabolism
1.013e-20	0.00959495	1	1	1.88419e-18	M	Type II diabetes mellitus
1.08943e-20	0.0160659	1	1	2.02634e-18	M	SNARE interactions in vesicular transport
1.07357e-19	0.0142447	1	1	1.99683e-17	M	B cell receptor signaling pathway
8.27211e-18	0.010681	1	1	1.53861e-15	M	Colorectal cancer
1.32167e-17	0.00640869	1	1	2.45831e-15	M	O-Glycan biosynthesis
2.72375e-17	0.0104723	1	1	5.06618e-15	M	Oocyte meiosis
1.66646e-16	0.0114092	1	1	3.09962e-14	M	Long-term potentiation
1.88768e-16	0.0123421	1	1	3.51108e-14	M	Thyroid cancer
7.66362e-16	0.0100641	1	1	1.42543e-13	M	Hematopoietic cell lineage
1.70778e-15	0.00813958	1	1	3.17646e-13	M	Glycosaminoglycan biosynthesis - chondroitin sulfate
2.36596e-15	0.00550866	1	1	4.40069e-13	M	Porphyrin and chlorophyll metabolism
2.63862e-15	0.00828757	1	1	4.90783e-13	M	Valine, leucine and isoleucine degradation
2.90998e-14	0.0166309	1	1	5.41257e-12	M	Vasopressin-regulated water reabsorption
4.28648e-14	0.0125408	1	1	7.97285e-12	M	Lysine degradation
7.45813e-14	0.0150628	1	1	1.38721e-11	M	Viral myocarditis
1.38642e-13	0.0104481	1	1	2.57875e-11	M	Pyruvate metabolism
4.13023e-12	0.00483334	1	1	7.68223e-10	M	Renin-angiotensin system
6.70042e-12	0.00527397	1	1	1.24628e-09	M	T cell receptor signaling pathway
9.50013e-12	0.0114956	1	1	1.76702e-09	M	Fructose and mannose metabolism
3.67643e-11	0.0100795	1	1	6.83815e-09	M	Antigen processing and presentation
1.57907e-10	0.0111648	1	1	2.93708e-08	M	Graft-versus-host disease
2.29428e-10	0.00774546	1	1	4.26737e-08	M	Propanoate metabolism
3.84341e-10	0.0102071	1	1	7.14874e-08	M	Cell adhesion molecules (CAMs)
4.18548e-10	0.0094895	1	1	7.785e-08	M	Sphingolipid metabolism
1.4211e-09	0.00812483	1	1	2.64324e-07	M	Limonene and pinene degradation
1.47046e-09	0.0114566	1	1	2.73505e-07	M	Homologous recombination
3.95862e-09	0.0107698	1	1	7.36303e-07	M	Non-homologous end-joining
4.43354e-09	0.0124612	1	1	8.24638e-07	M	Type I diabetes mellitus
6.35039e-09	0.003027	1	1	1.18117e-06	M	Glycosphingolipid biosynthesis - ganglio series
1.28435e-08	0.00503382	1	1	2.38889e-06	M	Glycerolipid metabolism
1.34817e-08	0.0052767	1	1	2.5076e-06	M	Basal transcription factors
1.4331e-08	0.00249239	1	1	2.66557e-06	M	Drug metabolism - other enzymes
3.47031e-08	0.0132378	1	1	6.45478e-06	M	Allograft rejection
1.42285e-07	0.00471131	1	1	2.64649e-05	M	Aldosterone-regulated sodium reabsorption
1.9753e-07	0.0116844	1	1	3.67407e-05	M	Autoimmune thyroid disease
2.21225e-07	0.0026314	1	1	4.11479e-05	M	Fatty acid metabolism
3.66117e-07	0.00200107	1	1	6.80977e-05	M	Calcium signaling pathway
5.02415e-07	0.00560625	1	1	9.34491e-05	M	Phosphatidylinositol signaling system
8.69638e-07	0.00174845	1	1	0.000161753	M	Arachidonic acid metabolism
1.26221e-06	0.00824901	1	1	0.00023477	M	One carbon pool by folate
1.60984e-06	0.00688009	1	1	0.000299429	M	Biosynthesis of unsaturated fatty acids
2.10499e-06	0.00652035	1	1	0.000391528	M	Other glycan degradation
3.20516e-06	0.00453073	1	1	0.000596159	M	Regulation of autophagy
1.25083e-05	0.0172548	1	1	0.00232655	M	Asthma
3.91401e-05	0.00153371	1	1	0.00728005	M	Nitrogen metabolism
6.58254e-05	0.00984711	1	1	0.0122435	M	RNA degradation
8.94233e-05	0.00172067	1	1	0.0166327	M	Tryptophan metabolism
0.000160089	0.00507199	1	1	0.0297766	M	Selenoamino acid metabolism
0.000344263	0.0137733	1	1	0.0640329	M	Intestinal immune network for IgA production
0.000720398	0.00752861	1	1	0.133994	M	Glyoxylate and dicarboxylate metabolism
0.00147577	0.00137687	1	1	0.274494	M	Phenylalanine metabolism
0.00261617	0.00023342	1	1	0.486608	M	Ether lipid metabolism
0.00461675	0.0137651	1	1	0.858716	M	Proteasome
9.17489e-274	0.0222087	1	1	1.70653e-271	D	Metabolism of xenobiotics by cytochrome P450
2.2223e-239	0.0171751	1	1	4.13347e-237	D	Drug metabolism - cytochrome P450
6.57071e-144	0.0309758	1	1	1.22215e-141	D	Glutathione metabolism
1.0612e-131	0.0220794	1	1	1.97383e-129	D	Linoleic acid metabolism
3.04972e-126	0.0127565	1	1	5.67248e-124	D	Retinol metabolism
1.95339e-119	0.0250237	1	1	3.63331e-117	D	Butanoate metabolism
1.05644e-107	0.0131832	1	1	1.96498e-105	D	Steroid hormone biosynthesis
2.57714e-105	0.0167854	1	1	4.79348e-103	D	Arachidonic acid metabolism
2.96418e-88	0.0156064	1	1	5.51337e-86	D	Maturity onset diabetes of the young
1.35256e-86	0.0246294	1	1	2.51575e-84	D	Cardiac muscle contraction
5.15476e-86	0.0153383	1	1	9.58786e-84	D	Tryptophan metabolism
3.59032e-84	0.0118557	1	1	6.67799e-82	D	Ascorbate and aldarate metabolism
4.45963e-72	0.017648	1	1	8.29491e-70	D	Peroxisome
7.34143e-70	0.0194177	1	1	1.36551e-67	D	alpha-Linolenic acid metabolism
2.14509e-66	0.0366049	1	1	3.98986e-64	D	Limonene and pinene degradation
8.97435e-60	0.0203431	1	1	1.66923e-57	D	Fatty acid metabolism
2.19041e-52	0.0169781	1	1	4.07416e-50	D	beta-Alanine metabolism
1.43709e-51	0.016479	1	1	2.67298e-49	D	Valine, leucine and isoleucine degradation
2.26284e-51	0.0118222	1	1	4.20888e-49	D	Porphyrin and chlorophyll metabolism
6.90775e-51	0.0170923	1	1	1.28484e-48	D	Glycosphingolipid biosynthesis - lacto and neolacto series
3.6941e-49	0.0203863	1	1	6.87102e-47	D	Fructose and mannose metabolism
6.33223e-46	0.0171967	1	1	1.1778e-43	D	Histidine metabolism
2.98915e-45	0.0189245	1	1	5.55981e-43	D	Tight junction
7.21018e-43	0.00803846	1	1	1.34109e-40	D	Drug metabolism - other enzymes
1.07745e-41	0.0101609	1	1	2.00405e-39	D	Arrhythmogenic right ventricular cardiomyopathy (ARVC)
3.90684e-40	0.0177156	1	1	7.26673e-38	D	Arginine and proline metabolism
3.43362e-38	0.0129852	1	1	6.38653e-36	D	O-Glycan biosynthesis
1.0188e-37	0.0240332	1	1	1.89497e-35	D	Phenylalanine metabolism
8.52206e-37	0.0293026	1	1	1.5851e-34	D	Citrate cycle (TCA cycle)
4.66483e-35	0.0118069	1	1	8.67659e-33	D	Proximal tubule bicarbonate reclamation
8.0721e-35	0.0145552	1	1	1.50141e-32	D	Folate biosynthesis
1.21001e-31	0.00680983	1	1	2.25062e-29	D	PPAR signaling pathway
2.22151e-31	0.00910304	1	1	4.132e-29	D	Purine metabolism
2.45103e-30	0.0133084	1	1	4.55892e-28	D	Tyrosine metabolism
8.73555e-30	0.0200895	1	1	1.62481e-27	D	Propanoate metabolism
1.54659e-29	0.00703863	1	1	2.87665e-27	D	Pentose and glucuronate interconversions
9.81606e-28	0.0162998	1	1	1.82579e-25	D	Glycolysis / Gluconeogenesis
1.83879e-27	0.0171375	1	1	3.42015e-25	D	Terpenoid backbone biosynthesis
5.9527e-25	0.0081172	1	1	1.1072e-22	D	Glycine, serine and threonine metabolism
1.3168e-24	0.0195856	1	1	2.44924e-22	D	Pyruvate metabolism
3.38976e-23	0.0195485	1	1	6.30495e-21	D	Glyoxylate and dicarboxylate metabolism
1.18818e-22	0.0128076	1	1	2.21001e-20	D	Pyrimidine metabolism
1.70354e-22	0.0122118	1	1	3.16859e-20	D	Ether lipid metabolism
1.28944e-20	0.0251491	1	1	2.39836e-18	D	Huntington's disease
6.96768e-20	0.00823197	1	1	1.29599e-17	D	Glycerolipid metabolism
2.54444e-19	0.0165226	1	1	4.73266e-17	D	Pentose phosphate pathway
4.73278e-19	0.0167769	1	1	8.80298e-17	D	RNA polymerase
4.09028e-18	0.00548484	1	1	7.60792e-16	D	Nitrogen metabolism
8.3506e-18	0.00682103	1	1	1.55321e-15	D	Alanine, aspartate and glutamate metabolism
7.88062e-17	0.0104228	1	1	1.4658e-14	D	Glycosylphosphatidylinositol(GPI)-anchor biosynthesis
2.72516e-16	0.0165304	1	1	5.0688e-14	D	Steroid biosynthesis
3.20186e-16	0.0270593	1	1	5.95545e-14	D	Parkinson's disease
3.44893e-16	0.0212871	1	1	6.415e-14	D	Alzheimer's disease
3.57247e-16	0.00807529	1	1	6.6448e-14	D	Glycerophospholipid metabolism
4.12151e-15	0.0157294	1	1	7.66601e-13	D	Ribosome
9.19848e-14	0.0110367	1	1	1.71092e-11	D	Mismatch repair
1.35122e-13	0.0081416	1	1	2.51327e-11	D	Aminoacyl-tRNA biosynthesis
4.86216e-13	0.0129354	1	1	9.04362e-11	D	Base excision repair
3.4711e-12	0.0262481	1	1	6.45624e-10	D	Proteasome
7.55854e-11	0.00704762	1	1	1.40589e-08	D	N-Glycan biosynthesis
9.43344e-11	0.00547246	1	1	1.75462e-08	D	Amino sugar and nucleotide sugar metabolism
1.13045e-10	0.0144296	1	1	2.10264e-08	D	One carbon pool by folate
3.60605e-10	0.00778878	1	1	6.70725e-08	D	Biosynthesis of unsaturated fatty acids
4.01426e-10	0.0207044	1	1	7.46653e-08	D	Oxidative phosphorylation
1.22161e-09	0.00932578	1	1	2.27219e-07	D	Thyroid cancer
1.83669e-09	0.00517055	1	1	3.41624e-07	D	Riboflavin metabolism
4.58018e-09	0.00659261	1	1	8.51914e-07	D	Taurine and hypotaurine metabolism
1.58075e-08	0.0119201	1	1	2.94019e-06	D	DNA replication
7.91522e-08	0.00743967	1	1	1.47223e-05	D	Cysteine and methionine metabolism
1.13472e-07	0.0029739	1	1	2.11057e-05	D	Primary bile acid biosynthesis
8.32387e-06	0.00583991	1	1	0.00154824	D	Nucleotide excision repair
9.69744e-06	0.00682057	1	1	0.00180372	D	Pathogenic Escherichia coli infection
1.06508e-05	0.00972887	1	1	0.00198105	D	Protein export
0.000162686	0.00514093	1	1	0.0302597	D	Renin-angiotensin system
0.000181065	0.00388888	1	1	0.0336781	D	Oocyte meiosis
0.00026992	0.00729493	1	1	0.0502052	D	Adherens junction
0.00128546	0.00572637	1	1	0.239096	D	Valine, leucine and isoleucine biosynthesis
0.00300799	0.00411121	1	1	0.559486	D	Selenoamino acid metabolism
0.00479847	0.00266604	1	1	0.892516	D	Amyotrophic lateral sclerosis (ALS)
