# Supplementary material for: Integrative single-cell atlas unveils heterogeneity and prognostic value of cancer-associated fibroblasts in gastric cancer
Source: Front Oncol. 2026 Jan 9;15:1559489. doi: 10.3389/fonc.2025.1559489 (PMC12827549; doi:10.3389/fonc.2025.1559489)
Supplement: Supplementary file 7 [file Table6.xlsx]

## Sheet: Sheet1
Table S6. Differential activation of transcription factors in cancer cells between the four tumor immune phenotypes.
p_val	avg_log2FC	pct.1	pct.2	p_val_adj	cluster	gene
3.95422e-174	0.0845482	0.999	0.972	2.04038e-171	B	RARB-TARGET-GENES
1.35647e-92	0.0531759	1	1	6.99938e-90	B	HMCES-TARGET-GENES
5.11853e-66	0.015719	1	1	2.64116e-63	B	MAML1-TARGET-GENES
7.7258e-60	0.042624	1	1	3.98651e-57	B	TFAM-TARGET-GENES
3.76847e-52	0.0161962	1	1	1.94453e-49	B	DROSHA-TARGET-GENES
1.477e-51	0.0240687	1	1	7.62131e-49	B	ZNF454-TARGET-GENES
1.55469e-46	0.0280501	1	1	8.02219e-44	B	VRTN-TARGET-GENES
1.47205e-33	0.0500206	1	0.98	7.59579e-31	B	CASP3-TARGET-GENES
8.96038e-29	0.0259004	1	1	4.62356e-26	B	HJURP-TARGET-GENES
2.49229e-22	0.0172497	1	1	1.28602e-19	B	PPARGC1A-TARGET-GENES
1.43448e-19	0.00544858	1	1	7.4019e-17	B	POU2AF1-TARGET-GENES
5.27639e-19	0.0186002	1	1	2.72262e-16	B	CARM1-TARGET-GENES
6.04843e-17	0.00359892	1	1	3.12099e-14	B	ZNF486-TARGET-GENES
1.82557e-14	0.0148809	1	1	9.41996e-12	B	PER1-TARGET-GENES
3.3818e-14	0.00672109	1	1	1.74501e-11	B	HSF2-TARGET-GENES
5.80282e-14	0.0107723	1	1	2.99425e-11	B	RPA1-TARGET-GENES
4.81164e-12	0.00593702	1	1	2.48281e-09	B	DICER1-TARGET-GENES
1.67469e-11	0.0064022	1	1	8.6414e-09	B	THRA-TARGET-GENES
5.38821e-11	0.0201936	1	1	2.78032e-08	B	EGFR-TARGET-GENES
8.95632e-11	0.00810279	1	1	4.62146e-08	B	CENPT-TARGET-GENES
5.90795e-10	0.0247873	1	1	3.0485e-07	B	ZNF774-TARGET-GENES
9.3337e-10	0.0144798	1	1	4.81619e-07	B	WRN-TARGET-GENES
1.37972e-09	0.00551222	1	1	7.11933e-07	B	SMCHD1-TARGET-GENES
4.36753e-09	0.00904832	1	1	2.25365e-06	B	HSF4-TARGET-GENES
9.41641e-09	0.00312648	1	1	4.85887e-06	B	SMARCA1-TARGET-GENES
8.56421e-08	0.00227611	1	1	4.41913e-05	B	HDAC4-TARGET-GENES
1.24139e-07	0.00123084	1	1	6.40558e-05	B	PBXIP1-TARGET-GENES
1.51842e-07	0.0043053	1	1	7.83505e-05	B	ZNF595-TARGET-GENES
1.63577e-07	0.00222688	1	1	8.44055e-05	B	SAFB2-TARGET-GENES
2.11005e-07	0.0023779	1	1	0.000108879	B	MEF2C-TARGET-GENES
2.95796e-07	0.00182557	1	1	0.000152631	B	EBNA1BP2-TARGET-GENES
3.18884e-07	0.00157053	1	1	0.000164544	B	PRDM4-TARGET-GENES
6.21747e-07	0.00616044	1	1	0.000320821	B	GTF2A2-TARGET-GENES
6.88729e-07	0.0037352	1	1	0.000355384	B	SETBP1-TARGET-GENES
7.01052e-07	0.0113469	1	1	0.000361743	B	ATM-TARGET-GENES
1.36432e-06	0.002246	1	1	0.00070399	B	ZNF597-TARGET-GENES
2.84322e-06	0.00229643	1	1	0.0014671	B	ZNF532-TARGET-GENES
7.30293e-06	0.00439546	1	1	0.00376831	B	GTF2E2-TARGET-GENES
3.74367e-05	0.00183282	1	1	0.0193173	B	HOXC13-TARGET-GENES
3.98871e-05	0.00197703	1	1	0.0205818	B	CIITA-TARGET-GENES
6.41484e-05	0.0010451	1	1	0.0331006	B	ZNF419-TARGET-GENES
6.7274e-05	0.0030516	1	1	0.0347134	B	MCM3-TARGET-GENES
6.83753e-05	0.00115733	1	1	0.0352817	B	IRF5-TARGET-GENES
0.000100191	0.0020361	1	1	0.0516984	B	SNRNP70-TARGET-GENES
0.000141442	0.00218644	1	1	0.0729839	B	PSIP1-TARGET-GENES
0.000189566	0.00552973	1	1	0.0978161	B	SVIL-TARGET-GENES
0.000324812	0.0023634	1	1	0.167603	B	CHAF1B-TARGET-GENES
0.000574254	0.000723895	1	1	0.296315	B	KAT5-TARGET-GENES
0.00076454	0.0017239	1	1	0.394502	B	ZNF318-TARGET-GENES
0.000832349	0.00269829	1	1	0.429492	B	SKP2-TARGET-GENES
0.000924403	0.00256901	1	1	0.476992	B	ZNF16-TARGET-GENES
0.00104981	0.00535754	1	1	0.541703	B	PSMB5-TARGET-GENES
0.0011083	0.00104047	1	1	0.57188	B	ZNF708-TARGET-GENES
0.00128206	0.000264438	1	1	0.661542	B	ZNF223-TARGET-GENES
0.00138944	0.000241514	1	1	0.716953	B	ZNF563-TARGET-GENES
0.00143492	0.00146285	1	1	0.740417	B	ZNF37A-TARGET-GENES
0.00162514	0.000801793	1	1	0.838573	B	TOX4-TARGET-GENES
0.0016628	0.000820067	1	1	0.858005	B	CREB3L2-TARGET-GENES
0.00172431	0.000871298	1	1	0.889744	B	TAF9B-TARGET-GENES
0.00216255	0.00779234	1	1	1	B	FOXF1-TARGET-GENES
0.00239487	0.000891896	1	1	1	B	TASOR-TARGET-GENES
0.00252853	0.00112238	1	1	1	B	RAG1-TARGET-GENES
0.00283658	0.00317131	1	1	1	B	ZNF510-TARGET-GENES
0.00311479	0.00323515	1	1	1	B	ASXL2-TARGET-GENES
0.00330535	0.00233173	1	1	1	B	RBM15-TARGET-GENES
0.00335237	0.000566074	1	1	1	B	PGM3-TARGET-GENES
0.00414248	0.000156088	1	1	1	B	FOXJ2-TARGET-GENES
0.00510544	0.000176997	1	1	1	B	ARHGAP35-TARGET-GENES
0.00512635	9.50003e-05	1	1	1	B	CDC73-TARGET-GENES
0.00529548	0.000302982	1	1	1	B	ZNF85-TARGET-GENES
0.0065938	0.000201869	1	1	1	B	MIER1-TARGET-GENES
0.00689141	0.00166641	1	1	1	B	FOXE1-TARGET-GENES
0.00846564	0.00113348	1	1	1	B	TERF1-TARGET-GENES
0.00846954	0.000577177	1	1	1	B	WRNIP1-TARGET-GENES
0.00891044	0.00240229	1	1	1	B	PCGF6-TARGET-GENES
0.00891715	0.0011261	1	1	1	B	TERF2-TARGET-GENES
4.47551e-32	0.0158029	1	1	2.30936e-29	T	HSF4-TARGET-GENES
3.67113e-31	0.0225912	1	1	1.8943e-28	T	WIZ-TARGET-GENES
1.5738e-26	0.00906487	1	1	8.12081e-24	T	MAML1-TARGET-GENES
5.67618e-22	0.026599	1	1	2.92891e-19	T	SOX15-TARGET-GENES
7.84126e-17	0.00373494	1	1	4.04609e-14	T	HEY2-TARGET-GENES
3.80158e-16	0.0217486	1	1	1.96162e-13	T	ZNF530-TARGET-GENES
1.41096e-14	0.00747027	1	1	7.28053e-12	T	CREBL2-TARGET-GENES
9.35963e-13	0.0176186	1	1	4.82957e-10	T	MNX1-TARGET-GENES
7.17693e-12	0.00461145	1	1	3.7033e-09	T	FOXF1-TARGET-GENES
2.26963e-11	0.0130582	1	1	1.17113e-08	T	TDRD3-TARGET-GENES
3.02326e-10	0.00333722	1	1	1.56e-07	T	SRPK2-TARGET-GENES
5.78683e-09	0.00751479	1	1	2.986e-06	T	ADCYAP1-TARGET-GENES
1.25075e-07	0.00643752	1	1	6.45388e-05	T	ZNF354C-TARGET-GENES
2.00825e-07	0.00273763	1	1	0.000103626	T	ZNF597-TARGET-GENES
2.84215e-07	0.00457697	1	1	0.000146655	T	RBMX-TARGET-GENES
3.3929e-07	0.00685977	1	1	0.000175074	T	DPPA3-TARGET-GENES
5.25292e-07	0.00779201	1	1	0.000271051	T	ZNF211-TARGET-GENES
1.73635e-06	0.0025887	1	1	0.000895957	T	NME2-TARGET-GENES
3.09261e-06	0.00306399	1	1	0.00159579	T	XPO1-TARGET-GENES
1.25086e-05	0.0146915	1	1	0.00645446	T	TFAM-TARGET-GENES
3.0003e-05	0.0016309	1	1	0.0154815	T	TERF1-TARGET-GENES
0.00013887	0.0084127	1	1	0.0716568	T	PER1-TARGET-GENES
0.000211992	0.000678816	1	1	0.109388	T	ZNF416-TARGET-GENES
0.000287796	0.0028245	1	1	0.148503	T	ZNF837-TARGET-GENES
0.000420061	0.00260025	1	1	0.216751	T	PSIP1-TARGET-GENES
0.00114184	0.00615864	1	1	0.589189	T	SIGMAR1-TARGET-GENES
0.00279815	0.00176351	1	1	1	T	HOXC11-TARGET-GENES
0.00426956	6.22901e-06	0.995	0.973	1	T	RARB-TARGET-GENES
0.00516946	0.00204862	1	1	1	T	NUP214-TARGET-GENES
0.00752911	0.00290111	1	1	1	T	CENPT-TARGET-GENES
3.70096e-99	0.0252719	1	1	1.9097e-96	M	MED25-TARGET-GENES
1.51609e-87	0.011067	1	1	7.82303e-85	M	F10-TARGET-GENES
3.74318e-83	0.0108461	1	1	1.93148e-80	M	ZNF512-TARGET-GENES
5.63601e-76	0.0145522	1	1	2.90818e-73	M	HES2-TARGET-GENES
1.25583e-72	0.0259382	1	1	6.48007e-70	M	SIX4-TARGET-GENES
1.53053e-72	0.012711	1	1	7.89752e-70	M	ZNF596-TARGET-GENES
2.57138e-70	0.0147272	1	1	1.32683e-67	M	HMGB1-TARGET-GENES
6.69977e-70	0.0197639	1	1	3.45708e-67	M	NKX6-1-TARGET-GENES
5.16499e-68	0.00913481	1	1	2.66513e-65	M	ZSCAN4-TARGET-GENES
5.46626e-67	0.00981523	1	1	2.82059e-64	M	SIX1-TARGET-GENES
1.47925e-63	0.0196799	1	1	7.63292e-61	M	TFEB-TARGET-GENES
2.05728e-63	0.0216169	1	1	1.06155e-60	M	FOXC1-TARGET-GENES
2.61652e-62	0.0144361	1	1	1.35013e-59	M	MAFG-TARGET-GENES
1.86366e-60	0.0132139	1	1	9.61648e-58	M	METTL14-TARGET-GENES
3.74165e-60	0.00533724	1	1	1.93069e-57	M	IGLV5-37-TARGET-GENES
4.93039e-59	0.013301	1	1	2.54408e-56	M	HOXD1-TARGET-GENES
2.90657e-58	0.0134397	1	1	1.49979e-55	M	PCGF1-TARGET-GENES
4.03242e-57	0.00928435	1	1	2.08073e-54	M	SOX10-TARGET-GENES
9.10148e-57	0.0179093	1	1	4.69636e-54	M	ZNF165-TARGET-GENES
1.09539e-56	0.0126903	1	1	5.65223e-54	M	ZNF331-TARGET-GENES
1.22478e-55	0.0183988	1	1	6.31985e-53	M	NR5A1-TARGET-GENES
1.45595e-54	0.0127919	1	1	7.51269e-52	M	ZNF41-TARGET-GENES
3.51999e-53	0.0160935	1	1	1.81631e-50	M	PHF21A-TARGET-GENES
4.49216e-52	0.0191734	1	1	2.31796e-49	M	NAB2-TARGET-GENES
5.24275e-51	0.0178	1	1	2.70526e-48	M	ZNF410-TARGET-GENES
2.59101e-50	0.0158609	1	1	1.33696e-47	M	ZNF488-TARGET-GENES
4.35845e-50	0.013621	1	1	2.24896e-47	M	HAND1-TARGET-GENES
1.59371e-49	0.0204466	1	1	8.22356e-47	M	PTTG1-TARGET-GENES
3.13014e-49	0.015147	1	1	1.61515e-46	M	ZFP28-TARGET-GENES
1.20358e-48	0.0154799	1	1	6.21045e-46	M	SIRT3-TARGET-GENES
1.23712e-48	0.0133953	1	1	6.38354e-46	M	ZNF423-TARGET-GENES
4.39498e-48	0.00940747	1	1	2.26781e-45	M	HMGA1-TARGET-GENES
2.0283e-47	0.0143462	1	1	1.0466e-44	M	CHAF1A-TARGET-GENES
3.07073e-47	0.0172382	1	1	1.5845e-44	M	ADNP-TARGET-GENES
2.3543e-46	0.0270459	1	1	1.21482e-43	M	NFE2L3-TARGET-GENES
3.35011e-46	0.0309783	1	1	1.72865e-43	M	MAPK3-TARGET-GENES
7.5638e-46	0.0117242	1	1	3.90292e-43	M	SS18-SSX1-FUSION-UNIPROT-Q8IZH1-UNREVIEWED-TARGET-GENES
3.86669e-45	0.0118318	1	1	1.99521e-42	M	NFXL1-TARGET-GENES
2.90539e-44	0.0140795	1	1	1.49918e-41	M	ZNF512B-TARGET-GENES
1.20816e-43	0.0155763	1	1	6.2341e-41	M	ZNF490-TARGET-GENES
1.54772e-43	0.0117136	1	1	7.98621e-41	M	NR1H4-TARGET-GENES
1.01451e-42	0.0200013	1	1	5.23489e-40	M	PAX8-TARGET-GENES
1.3408e-41	0.0120384	1	1	6.91851e-39	M	GCM2-TARGET-GENES
1.93433e-40	0.0097193	1	1	9.98114e-38	M	HBZ-TARGET-GENES
1.34478e-39	0.010852	1	1	6.93905e-37	M	PAX3-TARGET-GENES
5.45329e-39	0.0136043	1	1	2.8139e-36	M	PAX7-TARGET-GENES
2.57041e-38	0.0128505	1	1	1.32633e-35	M	PRMT5-TARGET-GENES
3.8837e-38	0.0157658	1	1	2.00399e-35	M	ZNF394-TARGET-GENES
2.04286e-37	0.0118372	1	1	1.05412e-34	M	PRDM4-TARGET-GENES
4.43798e-37	0.00990091	1	1	2.29e-34	M	DLX2-TARGET-GENES
7.61585e-37	0.0402404	1	1	3.92978e-34	M	MDM2-TARGET-GENES
9.71078e-37	0.0168831	1	1	5.01076e-34	M	HDGF-TARGET-GENES
1.37076e-36	0.0115658	1	1	7.07314e-34	M	TERF1-TARGET-GENES
2.17375e-36	0.0186157	1	1	1.12166e-33	M	MTHFD1-TARGET-GENES
4.09863e-36	0.0137503	1	1	2.11489e-33	M	ZNF33A-TARGET-GENES
2.71753e-35	0.0222148	1	1	1.40225e-32	M	ZNF354B-TARGET-GENES
9.88609e-35	0.0129587	1	1	5.10122e-32	M	NR0B1-TARGET-GENES
1.25324e-34	0.0151447	1	1	6.46672e-32	M	PHB2-TARGET-GENES
3.0128e-34	0.012159	1	1	1.5546e-31	M	ZNF513-TARGET-GENES
4.77719e-34	0.0139724	1	1	2.46503e-31	M	ZNF585B-TARGET-GENES
6.3199e-34	0.0130239	1	1	3.26107e-31	M	ZNF766-TARGET-GENES
2.74857e-33	0.00968993	1	1	1.41826e-30	M	ZIM3-TARGET-GENES
4.23009e-33	0.010885	1	1	2.18273e-30	M	TSHZ1-TARGET-GENES
6.33872e-33	0.00814691	1	1	3.27078e-30	M	FOXH1-TARGET-GENES
6.36436e-33	0.00910826	1	1	3.28401e-30	M	ZNF549-TARGET-GENES
6.93367e-33	0.00843185	1	1	3.57777e-30	M	IRF9-TARGET-GENES
7.76239e-33	0.0145278	1	1	4.00539e-30	M	UBN1-TARGET-GENES
1.90426e-32	0.00879016	1	1	9.826e-30	M	CHAMP1-TARGET-GENES
2.80216e-32	0.0177596	1	1	1.44591e-29	M	ERCC8-TARGET-GENES
3.50315e-32	0.0119909	1	1	1.80763e-29	M	ZNF157-TARGET-GENES
4.22944e-32	0.0199575	1	1	2.18239e-29	M	MED16-TARGET-GENES
6.43632e-32	0.012793	1	1	3.32114e-29	M	ZFP3-TARGET-GENES
1.0945e-31	0.0131511	1	1	5.64762e-29	M	SQSTM1-TARGET-GENES
1.2046e-31	0.0105425	1	1	6.21573e-29	M	SRCAP-TARGET-GENES
1.22638e-31	0.0242842	1	1	6.32814e-29	M	WIZ-TARGET-GENES
1.41852e-31	0.0112406	1	1	7.31954e-29	M	ZNF92-TARGET-GENES
1.8301e-31	0.01413	1	1	9.44331e-29	M	ZNF791-TARGET-GENES
2.05142e-30	0.037389	1	1	1.05853e-27	M	MAP2K1-TARGET-GENES
4.67742e-30	0.0265286	1	1	2.41355e-27	M	BRF2-TARGET-GENES
5.82575e-30	0.0688032	1	1	3.00609e-27	M	RBM17-TARGET-GENES
2.27749e-29	0.0144014	1	1	1.17518e-26	M	MEF2D-TARGET-GENES
2.66861e-29	0.015653	1	1	1.37701e-26	M	DACH1-TARGET-GENES
4.94597e-29	0.0137678	1	1	2.55212e-26	M	ZNF707-TARGET-GENES
7.63834e-29	0.0174925	1	1	3.94138e-26	M	ZNF507-TARGET-GENES
1.1124e-28	0.0118215	1	1	5.73996e-26	M	ZNF680-TARGET-GENES
1.26955e-28	0.0118464	1	1	6.55088e-26	M	ZFP91-TARGET-GENES
1.4798e-28	0.0123081	1	1	7.63579e-26	M	ZNF746-TARGET-GENES
1.98379e-28	0.0103614	1	1	1.02363e-25	M	ZSCAN5C-TARGET-GENES
2.05884e-28	0.0136749	1	1	1.06236e-25	M	SNAPC4-TARGET-GENES
3.5711e-28	0.0148007	1	1	1.84269e-25	M	SYNCRIP-TARGET-GENES
5.49001e-28	0.0123173	1	1	2.83285e-25	M	TERF2-TARGET-GENES
8.35096e-28	0.012291	1	1	4.30909e-25	M	TBPL1-TARGET-GENES
9.22461e-28	0.0103565	1	1	4.7599e-25	M	MYOCD-TARGET-GENES
1.46571e-27	0.0118095	1	1	7.56308e-25	M	E2F5-TARGET-GENES
1.53825e-27	0.0115546	1	1	7.93737e-25	M	ZNF37A-TARGET-GENES
4.38854e-27	0.00863331	1	1	2.26449e-24	M	ZNF558-TARGET-GENES
4.58334e-27	0.00924652	1	1	2.365e-24	M	BAHD1-TARGET-GENES
7.04791e-27	0.0145629	1	1	3.63672e-24	M	ZNF555-TARGET-GENES
2.63114e-26	0.0129293	1	1	1.35767e-23	M	SUPT16H-TARGET-GENES
3.13753e-26	0.0147303	1	1	1.61897e-23	M	ZNF354A-TARGET-GENES
5.30083e-26	0.0113314	1	1	2.73523e-23	M	ZNF528-TARGET-GENES
1.07019e-25	0.0112811	1	1	5.52218e-23	M	GREB1-TARGET-GENES
3.30915e-25	0.0115839	1	1	1.70752e-22	M	KMT2D-TARGET-GENES
4.16852e-25	0.0150673	1	1	2.15096e-22	M	ZNF740-TARGET-GENES
7.88564e-25	0.0102951	1	1	4.06899e-22	M	ZNF223-TARGET-GENES
1.05909e-24	0.0167104	1	1	5.46488e-22	M	TBX1-TARGET-GENES
1.06511e-24	0.0188955	1	1	5.49597e-22	M	FOXD3-TARGET-GENES
1.54194e-24	0.0118072	1	1	7.9564e-22	M	CBFA2T2-TARGET-GENES
3.84747e-24	0.0109789	1	1	1.98529e-21	M	ZSCAN30-TARGET-GENES
6.65758e-24	0.0131215	1	1	3.43531e-21	M	FOXP2-TARGET-GENES
1.07412e-23	0.0138753	1	1	5.54246e-21	M	NR1D1-TARGET-GENES
1.1741e-23	0.0132389	1	1	6.05834e-21	M	LCORL-TARGET-GENES
2.4005e-23	0.0122551	1	1	1.23866e-20	M	ZNF213-TARGET-GENES
1.2629e-22	0.0239361	1	1	6.51655e-20	M	NR4A2-TARGET-GENES
1.29492e-22	0.0133391	1	1	6.68177e-20	M	ZNF282-TARGET-GENES
1.45898e-22	0.0113587	1	1	7.52834e-20	M	ZNF362-TARGET-GENES
1.80271e-22	0.0294126	1	1	9.30197e-20	M	NEUROD2-TARGET-GENES
2.40809e-22	0.0135622	1	1	1.24257e-19	M	CAVIN1-TARGET-GENES
3.12293e-22	0.0163264	1	1	1.61143e-19	M	KDM7A-TARGET-GENES
3.75403e-22	0.0108303	1	1	1.93708e-19	M	SOX3-TARGET-GENES
4.20349e-22	0.0115246	1	1	2.169e-19	M	ZNF224-TARGET-GENES
6.09684e-22	0.0121856	1	1	3.14597e-19	M	RAG1-TARGET-GENES
6.13676e-22	0.0125317	1	1	3.16657e-19	M	ZNF175-TARGET-GENES
7.46482e-22	0.0125004	1	1	3.85185e-19	M	CREB3-TARGET-GENES
1.09288e-21	0.00917257	1	1	5.63925e-19	M	ISL1-TARGET-GENES
1.1719e-21	0.0164335	1	1	6.047e-19	M	PSMB5-TARGET-GENES
1.19272e-21	0.0191519	1	1	6.15441e-19	M	CDH4-TARGET-GENES
1.88278e-21	0.0134556	1	1	9.71516e-19	M	ZNF26-TARGET-GENES
2.42038e-21	0.0289437	1	1	1.24892e-18	M	ZNF19-TARGET-GENES
4.08303e-21	0.00921432	1	1	2.10684e-18	M	SRSF9-TARGET-GENES
4.34564e-21	0.013487	1	1	2.24235e-18	M	ZNF697-TARGET-GENES
8.08724e-21	0.0142379	1	1	4.17302e-18	M	NOTCH3-TARGET-GENES
1.37519e-20	0.0123791	1	1	7.096e-18	M	HMGB2-TARGET-GENES
1.73869e-20	0.0157972	1	1	8.97166e-18	M	ATXN7L3-TARGET-GENES
1.82481e-20	0.00933505	1	1	9.41604e-18	M	CC2D1A-TARGET-GENES
1.97485e-20	0.00935242	1	1	1.01902e-17	M	ZNF134-TARGET-GENES
2.08231e-20	0.013505	1	1	1.07447e-17	M	NCOA6-TARGET-GENES
2.44366e-20	0.0109474	1	1	1.26093e-17	M	CDC5L-TARGET-GENES
3.88556e-20	0.00742141	1	1	2.00495e-17	M	ZNF547-TARGET-GENES
4.43758e-20	0.0111008	1	1	2.28979e-17	M	ZNF777-TARGET-GENES
5.19673e-20	0.00829939	1	1	2.68151e-17	M	CBX5-TARGET-GENES
5.49336e-20	0.00889817	1	1	2.83457e-17	M	SMN1-SMN2-TARGET-GENES
5.72616e-20	0.0104128	1	1	2.9547e-17	M	GLI1-TARGET-GENES
6.11966e-20	0.0122508	1	1	3.15775e-17	M	ZNF586-TARGET-GENES
7.56459e-20	0.0131209	1	1	3.90333e-17	M	YBX1-TARGET-GENES
7.57513e-20	0.00945584	1	1	3.90877e-17	M	NUP214-TARGET-GENES
8.76848e-20	0.00999249	1	1	4.52453e-17	M	ZNF133-TARGET-GENES
1.00244e-19	0.00756213	1	1	5.1726e-17	M	PCGF2-TARGET-GENES
1.11023e-19	0.00753433	1	1	5.72881e-17	M	ZNF654-TARGET-GENES
1.65551e-19	0.0136522	1	1	8.54245e-17	M	KDM1B-TARGET-GENES
2.62858e-19	0.0119492	1	1	1.35635e-16	M	ZNF589-TARGET-GENES
3.49444e-19	0.0136784	1	1	1.80313e-16	M	ATF5-TARGET-GENES
3.77091e-19	0.0118171	1	1	1.94579e-16	M	SFMBT1-TARGET-GENES
4.67864e-19	0.0139677	1	1	2.41418e-16	M	ZNF426-TARGET-GENES
4.90539e-19	0.00640639	1	1	2.53118e-16	M	ZNF486-TARGET-GENES
5.55015e-19	0.00988628	1	1	2.86388e-16	M	ZSCAN21-TARGET-GENES
5.65881e-19	0.0340228	1	1	2.91994e-16	M	SOX15-TARGET-GENES
5.79869e-19	0.0111093	1	1	2.99213e-16	M	ZNF449-TARGET-GENES
7.8343e-19	0.00461036	1	1	4.0425e-16	M	PRDM5-TARGET-GENES
8.22639e-19	0.00759079	1	1	4.24482e-16	M	EBNA1BP2-TARGET-GENES
8.45375e-19	0.010429	1	1	4.36214e-16	M	TAZ-TARGET-GENES
1.15166e-18	0.0284564	1	1	5.94255e-16	M	ZNF530-TARGET-GENES
1.33952e-18	0.0279827	1	1	6.9119e-16	M	RPA1-TARGET-GENES
1.98249e-18	0.0108394	1	1	1.02296e-15	M	ZNF7-TARGET-GENES
2.11065e-18	0.0104133	1	1	1.0891e-15	M	ZNF843-TARGET-GENES
2.8018e-18	0.0119847	1	1	1.44573e-15	M	ZNF610-TARGET-GENES
4.10901e-18	0.0103894	1	1	2.12025e-15	M	BCL6B-TARGET-GENES
4.35649e-18	0.0135268	1	1	2.24795e-15	M	LMNB2-TARGET-GENES
5.25614e-18	0.0120145	1	1	2.71217e-15	M	KDM5D-TARGET-GENES
7.1255e-18	0.0141275	1	1	3.67676e-15	M	CTR9-TARGET-GENES
7.31707e-18	0.010587	1	1	3.77561e-15	M	ZNF322-TARGET-GENES
7.46917e-18	0.0172046	1	1	3.85409e-15	M	NR1I2-TARGET-GENES
7.57993e-18	0.00594426	1	1	3.91124e-15	M	ARID3B-TARGET-GENES
1.33342e-17	0.00909328	1	1	6.88047e-15	M	PAX6-TARGET-GENES
1.60234e-17	0.00855314	1	1	8.26807e-15	M	ZNF274-TARGET-GENES
1.66733e-17	0.00951149	1	1	8.6034e-15	M	ZNF577-TARGET-GENES
1.73826e-17	0.00805777	1	1	8.96943e-15	M	ZNF768-TARGET-GENES
1.77604e-17	0.0110627	1	1	9.16435e-15	M	ZNF329-TARGET-GENES
1.91908e-17	0.00799922	1	1	9.90243e-15	M	RYBP-TARGET-GENES
2.07327e-17	0.0101357	1	1	1.06981e-14	M	HMG20B-TARGET-GENES
2.4515e-17	0.0140505	1	1	1.26497e-14	M	ZNF592-TARGET-GENES
3.33107e-17	0.0117547	1	1	1.71883e-14	M	AUTS2-TARGET-GENES
5.2409e-17	0.00861928	1	1	2.70431e-14	M	FOXJ2-TARGET-GENES
5.4459e-17	0.0105562	1	1	2.81008e-14	M	CBX7-TARGET-GENES
5.73883e-17	0.00813912	1	1	2.96123e-14	M	ZNF618-TARGET-GENES
6.45287e-17	0.00833202	1	1	3.32968e-14	M	ZNF597-TARGET-GENES
6.79721e-17	0.0148016	1	1	3.50736e-14	M	TFCP2-TARGET-GENES
7.13868e-17	0.0107259	1	1	3.68356e-14	M	HSF2-TARGET-GENES
7.52404e-17	0.0110283	1	1	3.88241e-14	M	ZNF391-TARGET-GENES
8.63717e-17	0.0113768	1	1	4.45678e-14	M	ZNF197-TARGET-GENES
1.06404e-16	0.0107914	1	1	5.49043e-14	M	ZNF2-TARGET-GENES
1.20561e-16	0.0114283	1	1	6.22093e-14	M	NCOA2-TARGET-GENES
1.28471e-16	0.0110092	1	1	6.62909e-14	M	HMBOX1-TARGET-GENES
1.45067e-16	0.0132791	1	1	7.48546e-14	M	ZNF561-TARGET-GENES
1.63972e-16	0.00940498	1	1	8.46098e-14	M	ZNF664-TARGET-GENES
2.54853e-16	0.0158171	1	1	1.31504e-13	M	PPARGC1A-TARGET-GENES
3.75619e-16	0.0132707	1	1	1.93819e-13	M	ZNF524-TARGET-GENES
3.77585e-16	0.0123685	1	1	1.94834e-13	M	XPO1-TARGET-GENES
6.78026e-16	0.0105366	1	1	3.49861e-13	M	SMCHD1-TARGET-GENES
1.02681e-15	0.00868941	1	1	5.29832e-13	M	ZNF436-TARGET-GENES
1.07042e-15	0.0120699	1	1	5.52337e-13	M	ZNF184-TARGET-GENES
1.22825e-15	0.0145731	1	1	6.33777e-13	M	KLF7-TARGET-GENES
1.33678e-15	0.0114933	1	1	6.89778e-13	M	MZF1-TARGET-GENES
1.80835e-15	0.0138291	1	1	9.33106e-13	M	ZSCAN5DP-TARGET-GENES
2.67943e-15	0.0134774	1	1	1.38258e-12	M	SMARCA1-TARGET-GENES
3.73289e-15	0.0104263	1	1	1.92617e-12	M	BPTF-TARGET-GENES
4.20463e-15	0.0143796	1	1	2.16959e-12	M	NKX2-3-TARGET-GENES
6.29318e-15	0.0166432	1	1	3.24728e-12	M	BRF1-TARGET-GENES
6.35309e-15	0.0115885	1	1	3.2782e-12	M	ZBTB12-TARGET-GENES
7.24307e-15	0.0114619	1	1	3.73742e-12	M	LHX9-TARGET-GENES
8.13191e-15	0.00956851	1	1	4.19606e-12	M	PRDM12-TARGET-GENES
8.44469e-15	0.012431	1	1	4.35746e-12	M	BRCA2-TARGET-GENES
3.03397e-14	0.0116094	1	1	1.56553e-11	M	CHAF1B-TARGET-GENES
3.85137e-14	0.010857	1	1	1.98731e-11	M	ZSCAN29-TARGET-GENES
5.50711e-14	0.0100916	1	1	2.84167e-11	M	ZNF579-TARGET-GENES
6.25236e-14	0.0103519	1	1	3.22622e-11	M	ATOH8-TARGET-GENES
6.80271e-14	0.0183023	1	1	3.5102e-11	M	THRAP3-TARGET-GENES
8.45042e-14	0.0162948	1	1	4.36042e-11	M	ZNF34-TARGET-GENES
9.12625e-14	0.0129906	1	1	4.70915e-11	M	HOXB6-TARGET-GENES
1.06124e-13	0.016997	1	1	5.476e-11	M	GUCY1B1-TARGET-GENES
1.16784e-13	0.0175034	1	1	6.02607e-11	M	PPARA-TARGET-GENES
1.24602e-13	0.0130835	1	1	6.42944e-11	M	DNMT3A-TARGET-GENES
1.73042e-13	0.0101883	1	1	8.92896e-11	M	ZNF140-TARGET-GENES
1.74221e-13	0.0108249	1	1	8.9898e-11	M	INSM2-TARGET-GENES
1.87252e-13	0.01067	1	1	9.66221e-11	M	PAF1-TARGET-GENES
2.38468e-13	0.00706388	1	1	1.2305e-10	M	ZNF563-TARGET-GENES
3.0245e-13	0.0173545	1	1	1.56064e-10	M	ZMYM2-TARGET-GENES
4.9663e-13	0.0104532	1	1	2.56261e-10	M	RBL1-TARGET-GENES
5.81466e-13	0.00956978	1	1	3.00037e-10	M	ZNF22-TARGET-GENES
6.05284e-13	0.0162188	1	1	3.12327e-10	M	PBRM1-TARGET-GENES
6.47428e-13	0.0158683	1	1	3.34073e-10	M	NKX2-8-TARGET-GENES
7.78859e-13	0.0100171	1	1	4.01891e-10	M	AHRR-TARGET-GENES
8.03841e-13	0.0062404	1	1	4.14782e-10	M	ZNF202-TARGET-GENES
9.50421e-13	0.00927841	1	1	4.90417e-10	M	HHEX-TARGET-GENES
1.17728e-12	0.00727704	1	1	6.07475e-10	M	SIPA1-TARGET-GENES
1.58073e-12	0.0107495	1	1	8.15657e-10	M	SKIL-TARGET-GENES
1.59762e-12	0.0123102	1	1	8.24373e-10	M	ZNF622-TARGET-GENES
2.84107e-12	0.00530762	1	1	1.46599e-09	M	MIER1-TARGET-GENES
2.88071e-12	0.011006	1	1	1.48644e-09	M	CUX1-TARGET-GENES
3.08716e-12	0.0195036	1	1	1.59298e-09	M	NEUROG3-TARGET-GENES
3.89002e-12	0.00868591	1	1	2.00725e-09	M	RLF-TARGET-GENES
7.52504e-12	0.00728169	1	1	3.88292e-09	M	ZNF708-TARGET-GENES
7.56659e-12	0.0131611	1	1	3.90436e-09	M	ZNF23-TARGET-GENES
9.23746e-12	0.0203211	1	1	4.76653e-09	M	RUVBL2-TARGET-GENES
9.5005e-12	0.00883995	1	1	4.90226e-09	M	ZBTB24-TARGET-GENES
1.32932e-11	0.0101113	1	1	6.85929e-09	M	ARID5B-TARGET-GENES
1.34242e-11	0.00471398	1	1	6.92689e-09	M	NFKBIA-TARGET-GENES
1.55645e-11	0.0110739	1	1	8.03128e-09	M	ZNF8-TARGET-GENES
1.85515e-11	0.0124585	1	1	9.57259e-09	M	SALL4-TARGET-GENES
1.86757e-11	0.0107852	1	1	9.63667e-09	M	IRX2-TARGET-GENES
2.33467e-11	0.0093129	1	1	1.20469e-08	M	ZBTB1-TARGET-GENES
2.82784e-11	0.0104361	1	1	1.45916e-08	M	BDP1-TARGET-GENES
3.00001e-11	0.0109634	1	1	1.548e-08	M	FOXG1-TARGET-GENES
3.17014e-11	0.0117171	1	1	1.63579e-08	M	CDC73-TARGET-GENES
3.32392e-11	0.0116549	1	1	1.71514e-08	M	ZNF407-TARGET-GENES
3.9553e-11	0.0134599	1	1	2.04093e-08	M	JDP2-TARGET-GENES
4.03914e-11	0.00825479	1	1	2.0842e-08	M	ZNF781-TARGET-GENES
4.19513e-11	0.0203131	1	1	2.16469e-08	M	ZBTB49-TARGET-GENES
4.59758e-11	0.00993162	1	1	2.37235e-08	M	MXD1-TARGET-GENES
5.8549e-11	0.0142969	1	1	3.02113e-08	M	PHF2-TARGET-GENES
6.23495e-11	0.0118668	1	1	3.21723e-08	M	ZNF16-TARGET-GENES
6.76611e-11	0.0125949	1	1	3.49131e-08	M	DNMT1-TARGET-GENES
8.19202e-11	0.0128818	1	1	4.22708e-08	M	ZFP37-TARGET-GENES
1.61324e-10	0.0146283	1	1	8.32429e-08	M	ZNF136-TARGET-GENES
1.85076e-10	0.0107937	1	1	9.54995e-08	M	TAF9B-TARGET-GENES
1.93209e-10	0.0118164	1	1	9.96961e-08	M	ZSCAN18-TARGET-GENES
1.93294e-10	0.00869616	1	1	9.97397e-08	M	FOXN3-TARGET-GENES
1.95346e-10	0.0107472	1	1	1.00799e-07	M	ZNF623-TARGET-GENES
2.38731e-10	0.0122425	1	1	1.23185e-07	M	RBM34-TARGET-GENES
2.92301e-10	0.0121268	1	1	1.50827e-07	M	NFE2L1-TARGET-GENES
3.97535e-10	0.00649829	1	1	2.05128e-07	M	FOXE1-TARGET-GENES
4.68051e-10	0.0105853	1	1	2.41514e-07	M	HDAC4-TARGET-GENES
4.71033e-10	0.0111792	1	1	2.43053e-07	M	ZNF85-TARGET-GENES
5.49903e-10	0.00981148	1	1	2.8375e-07	M	TBX3-TARGET-GENES
6.43019e-10	0.0109555	1	1	3.31798e-07	M	HDAC8-TARGET-GENES
6.56914e-10	0.0162106	1	1	3.38967e-07	M	ZFP36L1-TARGET-GENES
7.18267e-10	0.0098685	1	1	3.70626e-07	M	ZNF257-TARGET-GENES
7.76721e-10	0.0103719	1	1	4.00788e-07	M	ZBTB18-TARGET-GENES
8.45141e-10	0.0103632	1	1	4.36093e-07	M	ID1-TARGET-GENES
1.07722e-09	0.0106722	1	1	5.55844e-07	M	ZNF677-TARGET-GENES
1.28166e-09	0.0106497	1	1	6.61338e-07	M	HOXB4-TARGET-GENES
1.70124e-09	0.0100745	1	1	8.77842e-07	M	ZBED5-TARGET-GENES
1.84825e-09	0.00776007	1	1	9.53698e-07	M	ZNF560-TARGET-GENES
2.79944e-09	0.00927428	1	1	1.44451e-06	M	ID2-TARGET-GENES
2.9602e-09	0.00813143	1	1	1.52746e-06	M	MEF2C-TARGET-GENES
2.97131e-09	0.0069958	1	1	1.5332e-06	M	ZNF582-TARGET-GENES
4.34389e-09	0.00743771	1	1	2.24145e-06	M	LMTK3-TARGET-GENES
5.21522e-09	0.0100386	1	1	2.69106e-06	M	ZNF502-TARGET-GENES
5.27841e-09	0.0090219	1	1	2.72366e-06	M	ZNF660-TARGET-GENES
6.77589e-09	0.00958494	1	1	3.49636e-06	M	ZNF169-TARGET-GENES
7.78083e-09	0.0131329	1	1	4.01491e-06	M	ZNF595-TARGET-GENES
8.31018e-09	0.0124679	1	1	4.28805e-06	M	ZNF626-TARGET-GENES
8.73009e-09	0.00973094	1	1	4.50472e-06	M	EMX1-TARGET-GENES
9.49444e-09	0.0120119	1	1	4.89913e-06	M	ZA-UNIPROT-Q9UM89-UNREVIEWED-TARGET-GENES
9.78058e-09	0.0111999	1	1	5.04678e-06	M	PIAS4-TARGET-GENES
9.8905e-09	0.0328258	0.998	0.997	5.1035e-06	M	ZNF302-TARGET-GENES
1.62194e-08	0.0095162	1	1	8.3692e-06	M	ZNF816-TARGET-GENES
1.64626e-08	0.0133576	1	1	8.49471e-06	M	PGM3-TARGET-GENES
1.85595e-08	0.0118584	1	1	9.57669e-06	M	ZNF112-TARGET-GENES
1.97425e-08	0.00973566	1	1	1.01871e-05	M	HOXA2-TARGET-GENES
2.02124e-08	0.00975137	1	1	1.04296e-05	M	HES4-TARGET-GENES
2.13063e-08	0.00825521	1	1	1.09941e-05	M	ZNF501-TARGET-GENES
2.2236e-08	0.0116687	1	1	1.14738e-05	M	TOX4-TARGET-GENES
2.32505e-08	0.00946493	1	1	1.19973e-05	M	ZNF146-TARGET-GENES
2.72607e-08	0.00691072	1	1	1.40665e-05	M	ZNF10-TARGET-GENES
3.51672e-08	0.00759064	1	1	1.81463e-05	M	ZNF318-TARGET-GENES
3.66075e-08	0.00994219	1	1	1.88895e-05	M	KLF14-TARGET-GENES
5.4151e-08	0.00819732	1	1	2.79419e-05	M	CSHL1-TARGET-GENES
5.92213e-08	0.00635382	1	1	3.05582e-05	M	ZNF584-TARGET-GENES
9.07005e-08	0.00968746	1	1	4.68015e-05	M	ZNF418-TARGET-GENES
9.6243e-08	0.00743535	1	1	4.96614e-05	M	COBLL1-TARGET-GENES
1.02787e-07	0.00892986	1	1	5.30379e-05	M	TP73-TARGET-GENES
1.05357e-07	0.0108334	1	1	5.43643e-05	M	ATF6-TARGET-GENES
1.1108e-07	0.0110949	1	1	5.73175e-05	M	RFX7-TARGET-GENES
1.19632e-07	0.0083565	1	1	6.173e-05	M	ZNF514-TARGET-GENES
1.38762e-07	0.010208	1	1	7.16012e-05	M	HOXD11-TARGET-GENES
1.44631e-07	0.0101107	1	1	7.46297e-05	M	HOXC6-TARGET-GENES
1.7088e-07	0.00812074	1	1	8.81743e-05	M	ZBTB44-TARGET-GENES
2.06089e-07	0.0100324	1	1	0.000106342	M	ZNF239-TARGET-GENES
2.06778e-07	0.00976937	1	1	0.000106697	M	EWSR1-TARGET-GENES
2.32827e-07	0.00841572	1	1	0.000120138	M	WRNIP1-TARGET-GENES
2.97689e-07	0.0119488	1	1	0.000153608	M	TFDP2-TARGET-GENES
3.32719e-07	0.0097275	1	1	0.000171683	M	ZNF350-TARGET-GENES
3.3773e-07	0.0100247	1	1	0.000174269	M	CREB3L4-TARGET-GENES
3.40746e-07	0.00987754	1	1	0.000175825	M	ATM-TARGET-GENES
4.05991e-07	0.0104181	1	1	0.000209491	M	FEV-TARGET-GENES
4.64011e-07	0.0112434	1	1	0.00023943	M	SETD7-TARGET-GENES
4.95408e-07	0.00807263	1	1	0.000255631	M	UBE2I-TARGET-GENES
5.16264e-07	0.0091086	1	1	0.000266392	M	CASP8AP2-TARGET-GENES
7.80673e-07	0.0125458	1	1	0.000402827	M	NR2E3-TARGET-GENES
8.09484e-07	0.0107842	1	1	0.000417694	M	ZNF711-TARGET-GENES
8.33458e-07	0.0100789	1	1	0.000430064	M	DMRT1-TARGET-GENES
9.13348e-07	0.00976549	1	1	0.000471288	M	ARNT2-TARGET-GENES
1.05064e-06	0.0106477	1	1	0.000542129	M	FOXD2-TARGET-GENES
1.09012e-06	0.00785311	1	1	0.000562502	M	NUFIP1-TARGET-GENES
1.09068e-06	0.0107312	1	1	0.000562789	M	TEAD2-TARGET-GENES
1.12427e-06	0.0083065	1	1	0.000580123	M	RUVBL1-TARGET-GENES
1.14089e-06	0.0179439	1	1	0.000588698	M	GTF3C1-TARGET-GENES
1.25169e-06	0.0256767	1	1	0.000645873	M	ZNF837-TARGET-GENES
1.3774e-06	0.0089552	1	1	0.000710741	M	ZNF30-TARGET-GENES
1.92955e-06	0.0102623	1	1	0.00099565	M	TOP2B-TARGET-GENES
2.148e-06	0.00809683	1	1	0.00110837	M	H1-6-TARGET-GENES
2.28158e-06	0.0149128	1	1	0.0011773	M	NPAT-TARGET-GENES
2.44799e-06	0.014343	1	1	0.00126316	M	ZNF445-TARGET-GENES
2.58098e-06	0.00876586	1	1	0.00133178	M	NUP153-TARGET-GENES
2.66116e-06	0.0111306	1	1	0.00137316	M	HOXA7-TARGET-GENES
2.78859e-06	0.0129345	1	1	0.00143891	M	SETX-TARGET-GENES
2.98346e-06	0.00562933	1	1	0.00153946	M	PSIP1-TARGET-GENES
3.04447e-06	0.0128255	1	1	0.00157095	M	FOXQ1-TARGET-GENES
3.21832e-06	0.00962226	1	1	0.00166065	M	SRPK1-TARGET-GENES
3.76582e-06	0.00938768	1	1	0.00194316	M	OVOL3-TARGET-GENES
4.31683e-06	0.00669116	1	1	0.00222748	M	ZNF510-TARGET-GENES
4.61207e-06	0.0100115	1	1	0.00237983	M	HOXA10-TARGET-GENES
4.99522e-06	0.0106485	1	1	0.00257753	M	FXR1-TARGET-GENES
5.76297e-06	0.00869031	1	1	0.00297369	M	MCM3-TARGET-GENES
6.44983e-06	0.00708817	1	1	0.00332811	M	RBM15-TARGET-GENES
7.08797e-06	0.00810869	1	1	0.00365739	M	ZNF529-TARGET-GENES
8.1921e-06	0.00768975	1	1	0.00422712	M	NKX2-5-TARGET-GENES
8.7569e-06	0.00910133	1	1	0.00451856	M	SNIP1-TARGET-GENES
1.08659e-05	0.00800371	1	1	0.00560681	M	GLI4-TARGET-GENES
1.12188e-05	0.0105065	1	1	0.00578892	M	CREB3L2-TARGET-GENES
1.27509e-05	0.00920374	1	1	0.00657948	M	ZNF236-TARGET-GENES
1.35567e-05	0.00975726	1	1	0.00699526	M	CIITA-TARGET-GENES
1.38007e-05	0.010328	1	1	0.00712118	M	NFRKB-TARGET-GENES
1.38832e-05	0.009591	1	1	0.00716375	M	TERT-TARGET-GENES
1.48661e-05	0.00705031	1	1	0.0076709	M	MSX1-TARGET-GENES
1.68251e-05	0.00614859	1	1	0.00868174	M	ZNF433-TARGET-GENES
1.90419e-05	0.00971785	1	1	0.00982564	M	BARX1-TARGET-GENES
1.96729e-05	0.00902286	1	1	0.0101512	M	E2F2-TARGET-GENES
2.38569e-05	0.00847931	1	1	0.0123101	M	SAFB2-TARGET-GENES
2.54379e-05	0.00474933	1	1	0.013126	M	CEBPE-TARGET-GENES
2.57602e-05	0.00851629	1	1	0.0132923	M	SNRNP70-TARGET-GENES
2.59149e-05	0.0088868	1	1	0.0133721	M	PRKDC-TARGET-GENES
2.59674e-05	0.00928061	1	1	0.0133992	M	MORC2-TARGET-GENES
2.73251e-05	0.00553285	1	1	0.0140997	M	FOXF2-TARGET-GENES
2.80179e-05	0.00997381	1	1	0.0144572	M	ZSCAN5B-TARGET-GENES
3.10677e-05	0.00862567	1	1	0.016031	M	NCOA4-TARGET-GENES
3.43693e-05	0.0100689	1	1	0.0177346	M	ELF5-TARGET-GENES
3.52247e-05	0.0136481	1	1	0.018176	M	SNAPC2-TARGET-GENES
3.69167e-05	0.00948856	1	1	0.019049	M	AEBP2-TARGET-GENES
3.78303e-05	0.01011	1	1	0.0195205	M	ADCYAP1-TARGET-GENES
4.10773e-05	0.0107581	1	1	0.0211959	M	FOXO4-TARGET-GENES
4.2242e-05	0.00918391	1	1	0.0217968	M	KAT2A-TARGET-GENES
4.60682e-05	0.00960598	1	1	0.0237712	M	DLX4-TARGET-GENES
4.80322e-05	0.00980562	1	1	0.0247846	M	BARHL1-TARGET-GENES
5.56687e-05	0.00819339	1	1	0.028725	M	WRN-TARGET-GENES
7.25171e-05	0.00553062	1	1	0.0374188	M	ZNF404-TARGET-GENES
7.49965e-05	0.00455024	1	1	0.0386982	M	SIGMAR1-TARGET-GENES
8.63163e-05	0.00917029	1	1	0.0445392	M	UBP1-TARGET-GENES
9.81338e-05	0.00864548	1	1	0.0506371	M	GLI3-TARGET-GENES
0.000105716	0.00775645	1	1	0.0545497	M	CIC-TARGET-GENES
0.000106481	0.00870094	1	1	0.0549444	M	SOX11-TARGET-GENES
0.000114696	0.00858625	1	1	0.0591832	M	ZBTB7B-TARGET-GENES
0.000119989	0.00890583	1	1	0.0619143	M	LHX2-TARGET-GENES
0.000130614	0.00930483	1	1	0.0673966	M	SUMO1-TARGET-GENES
0.000134216	0.00873261	1	1	0.0692555	M	NKX2-2-TARGET-GENES
0.000156232	0.0091464	1	1	0.0806155	M	ASH1L-TARGET-GENES
0.000171892	0.00602334	1	1	0.0886962	M	ZSCAN23-TARGET-GENES
0.000177408	0.00917451	1	1	0.0915427	M	ALKBH3-TARGET-GENES
0.000199092	0.00777452	1	1	0.102732	M	IRF5-TARGET-GENES
0.000200099	0.00860566	1	1	0.103251	M	ZNF669-TARGET-GENES
0.000234858	0.00279168	1	1	0.121187	M	SRPK2-TARGET-GENES
0.000291549	0.0113878	1	1	0.150439	M	MSX2-TARGET-GENES
0.000319388	0.00362887	1	1	0.164804	M	GTF2A2-TARGET-GENES
0.000324603	0.00269929	1	1	0.167495	M	HOXC11-TARGET-GENES
0.000370026	0.00867884	1	1	0.190934	M	KAT5-TARGET-GENES
0.000512759	0.00877226	1	1	0.264584	M	IRX3-TARGET-GENES
0.000517868	0.00755314	1	1	0.26722	M	NPM1-TARGET-GENES
0.000553299	0.00856771	1	1	0.285502	M	YBX3-TARGET-GENES
0.000576085	0.00706822	1	1	0.29726	M	ZSCAN2-TARGET-GENES
0.000645731	0.00817777	1	1	0.333197	M	ZNF704-TARGET-GENES
0.000788711	0.00369787	1	1	0.406975	M	MYF6-TARGET-GENES
0.000790627	0.00415601	1	1	0.407963	M	GTF2E2-TARGET-GENES
0.00121723	0.00580386	1	1	0.628089	M	CENPT-TARGET-GENES
0.00128993	0.0080145	1	1	0.665604	M	ZSCAN31-TARGET-GENES
0.00163857	0.00669718	1	1	0.8455	M	THRA-TARGET-GENES
0.00194489	0.00876056	1	1	1	M	DBP-TARGET-GENES
0.00196806	0.00917375	1	1	1	M	ZC3H11A-TARGET-GENES
0.00208805	0.00734213	1	1	1	M	TET1-TARGET-GENES
0.00217939	0.00713867	1	1	1	M	PGBD5-TARGET-GENES
0.00254341	0.00905123	1	1	1	M	DYRK1A-TARGET-GENES
0.0027498	0.00547116	1	1	1	M	ZBTB5-TARGET-GENES
0.0028	0.00561474	1	1	1	M	HOXC13-TARGET-GENES
0.00285327	0.000178453	1	1	1	M	TRIP13-TARGET-GENES
0.00301111	0.0019617	1	1	1	M	HEY2-TARGET-GENES
0.00320753	0.00825174	1	1	1	M	DLX6-TARGET-GENES
0.00380299	0.000737901	1	1	1	M	METHYLCYTOSINE-DIOXYGENASE-TET-UNIPROT-A0A023HHK9-UNREVIEWED-TARGET-GENES
0.00390801	0.00509673	1	1	1	M	POU2AF1-TARGET-GENES
0.00392149	0.00787319	1	1	1	M	MPHOSPH8-TARGET-GENES
0.00418423	0.00742786	1	1	1	M	ADA2-TARGET-GENES
0.00431057	0.0194315	1	1	1	M	ZNF419-TARGET-GENES
0.00567661	0.00342499	1	1	1	M	ZNF548-TARGET-GENES
0.00702935	0.00709501	1	1	1	M	ZFHX3-TARGET-GENES
0.00776144	0.011095	1	1	1	M	ZNF774-TARGET-GENES
0.00797188	0.00483984	1	1	1	M	MCM2-TARGET-GENES
0.00910215	0.00885041	1	1	1	M	CEBPZ-TARGET-GENES
6.40164e-80	0.0434167	1	1	3.30324e-77	D	LAMB3-TARGET-GENES
3.37272e-64	0.057324	1	1	1.74032e-61	D	CARM1-TARGET-GENES
1.05844e-61	0.0212631	1	1	5.46157e-59	D	SYNCRIP-TARGET-GENES
1.49208e-61	0.0185526	1	1	7.69911e-59	D	CEBPE-TARGET-GENES
6.79226e-30	0.0156046	1	1	3.5048e-27	D	MCM2-TARGET-GENES
5.566e-27	0.0103279	1	1	2.87205e-24	D	DLX2-TARGET-GENES
7.30138e-24	0.0138443	1	1	3.76751e-21	D	HOXB7-TARGET-GENES
4.33501e-21	0.00711151	1	1	2.23686e-18	D	ZNF667-TARGET-GENES
6.07378e-19	0.0124363	1	1	3.13407e-16	D	PGBD5-TARGET-GENES
1.56705e-18	0.0102906	1	1	8.086e-16	D	ZNF433-TARGET-GENES
6.93825e-17	0.0121286	1	1	3.58014e-14	D	ZNF292-TARGET-GENES
1.59056e-16	0.0160563	1	1	8.20729e-14	D	GTF3A-TARGET-GENES
2.08248e-15	0.0123147	1	1	1.07456e-12	D	MPHOSPH8-TARGET-GENES
1.49748e-14	0.00803457	1	1	7.72701e-12	D	NUFIP1-TARGET-GENES
1.74945e-14	0.00682428	1	1	9.02714e-12	D	ZNF202-TARGET-GENES
2.01383e-14	0.00749504	1	1	1.03913e-11	D	ZSCAN26-TARGET-GENES
9.22542e-14	0.0082272	1	1	4.76032e-11	D	ZFP82-TARGET-GENES
1.76086e-13	0.010738	1	1	9.08601e-11	D	ALX4-TARGET-GENES
2.79312e-13	0.0132631	1	1	1.44125e-10	D	RAX2-TARGET-GENES
5.31401e-13	0.0156803	1	1	2.74203e-10	D	ZNF214-TARGET-GENES
2.46491e-12	0.00766418	1	1	1.2719e-09	D	MED25-TARGET-GENES
2.75856e-12	0.0112415	1	1	1.42341e-09	D	ZFP37-TARGET-GENES
2.91972e-12	0.00904779	1	1	1.50658e-09	D	DNMT1-TARGET-GENES
3.00839e-12	0.0146493	1	1	1.55233e-09	D	ZFP36L1-TARGET-GENES
6.12678e-12	0.00855695	1	1	3.16142e-09	D	ZNF26-TARGET-GENES
6.3032e-12	0.00593581	1	1	3.25245e-09	D	METHYLCYTOSINE-DIOXYGENASE-TET-UNIPROT-A0A023HHK9-UNREVIEWED-TARGET-GENES
3.37453e-11	0.00734147	1	1	1.74126e-08	D	ZNF560-TARGET-GENES
1.81566e-10	0.00405287	1	1	9.36883e-08	D	TRIP13-TARGET-GENES
7.42916e-10	0.00714208	1	1	3.83345e-07	D	GREB1-TARGET-GENES
1.05205e-09	0.0102099	1	1	5.42859e-07	D	ZMYM2-TARGET-GENES
1.27353e-09	0.00884723	1	1	6.57139e-07	D	ZNF404-TARGET-GENES
2.28826e-09	0.0193147	1	1	1.18074e-06	D	ZNF514-TARGET-GENES
2.51126e-09	0.00528752	1	1	1.29581e-06	D	ZNF133-TARGET-GENES
2.62647e-09	0.0052784	1	1	1.35526e-06	D	PBXIP1-TARGET-GENES
1.23006e-08	0.00289805	1	1	6.34709e-06	D	NR1H4-TARGET-GENES
1.53827e-08	0.00281894	1	1	7.93748e-06	D	SS18-SSX1-FUSION-UNIPROT-Q8IZH1-UNREVIEWED-TARGET-GENES
3.30492e-08	0.00729602	1	1	1.70534e-05	D	LMNB2-TARGET-GENES
3.3755e-08	0.00508115	1	1	1.74176e-05	D	ZNF419-TARGET-GENES
3.47009e-08	0.0048539	1	1	1.79057e-05	D	KMT2D-TARGET-GENES
3.71788e-08	0.011904	1	1	1.91843e-05	D	NKX2-8-TARGET-GENES
1.13222e-07	0.0190146	1	1	5.84224e-05	D	PBRM1-TARGET-GENES
2.57327e-07	0.0114193	1	1	0.000132781	D	NR2E3-TARGET-GENES
2.61541e-07	0.0116862	1	1	0.000134955	D	ZNF20-TARGET-GENES
4.83197e-07	0.00759401	1	1	0.00024933	D	ZNF704-TARGET-GENES
5.8859e-07	0.008695	1	1	0.000303712	D	FOXD3-TARGET-GENES
9.57479e-07	0.00602862	1	1	0.000494059	D	ZNF529-TARGET-GENES
9.94464e-07	0.00115466	1	1	0.000513143	D	HSD17B8-TARGET-GENES
1.13507e-06	0.00734161	1	1	0.000585694	D	FOXO4-TARGET-GENES
1.39451e-06	0.00838121	1	1	0.000719569	D	ZSCAN5B-TARGET-GENES
1.79499e-06	0.00732787	1	1	0.000926217	D	PITX1-TARGET-GENES
2.1956e-06	0.0102067	1	1	0.00113293	D	ZNF626-TARGET-GENES
2.32555e-06	0.00321781	1	1	0.00119999	D	ZNF418-TARGET-GENES
2.54128e-06	0.00649538	1	1	0.0013113	D	WDHD1-TARGET-GENES
6.36688e-06	0.0125988	1	1	0.00328531	D	GTF3C1-TARGET-GENES
8.32647e-06	0.0104167	1	1	0.00429646	D	MCRS1-TARGET-GENES
1.11464e-05	0.00427859	1	1	0.00575152	D	ZNF436-TARGET-GENES
2.25166e-05	0.00904317	1	1	0.0116185	D	FOXF1-TARGET-GENES
2.94352e-05	0.00381016	1	1	0.0151885	D	TAZ-TARGET-GENES
3.94627e-05	0.00782654	1	1	0.0203628	D	DLX6-TARGET-GENES
4.07018e-05	0.00521009	1	1	0.0210021	D	ZNF101-TARGET-GENES
4.7235e-05	0.00484654	1	1	0.0243733	D	ZSCAN2-TARGET-GENES
6.83335e-05	0.00190588	1	1	0.0352601	D	ZNF654-TARGET-GENES
6.96016e-05	0.00634656	1	1	0.0359144	D	ZNF581-TARGET-GENES
7.21456e-05	0.0257729	0.996	0.982	0.0372271	D	CASP3-TARGET-GENES
0.000138644	0.00591778	1	1	0.0715402	D	CREBL2-TARGET-GENES
0.000203617	0.000551892	1	1	0.105066	D	IGLV5-37-TARGET-GENES
0.000209473	0.00447927	1	1	0.108088	D	NKX2-3-TARGET-GENES
0.000419653	0.00250073	1	1	0.216541	D	FOXC1-TARGET-GENES
0.000468735	0.00258927	1	1	0.241867	D	MYF6-TARGET-GENES
0.000540168	0.0130206	1	1	0.278726	D	ZNF776-TARGET-GENES
0.000632617	0.00718202	1	1	0.32643	D	SVIL-TARGET-GENES
0.000655223	0.00494565	1	1	0.338095	D	E2F2-TARGET-GENES
0.000915979	0.00508821	1	1	0.472645	D	LHX2-TARGET-GENES
0.000930741	0.00431658	1	1	0.480263	D	TOP2B-TARGET-GENES
0.00114598	0.00540669	1	1	0.591325	D	RORA-TARGET-GENES
0.00121033	0.00584605	1	1	0.624533	D	HOXA13-TARGET-GENES
0.00155958	0.00454126	1	1	0.804741	D	ZSCAN31-TARGET-GENES
0.00184741	0.0106164	1	1	0.953264	D	FOXR2-TARGET-GENES
0.00222408	0.00555966	1	1	1	D	ZNF250-TARGET-GENES
0.00234378	0.00468322	1	1	1	D	FOXD2-TARGET-GENES
0.00304445	0.00477205	1	1	1	D	ZC3H11A-TARGET-GENES
0.00319977	0.00467729	1	1	1	D	DIDO1-TARGET-GENES
0.00338767	0.0074111	1	1	1	D	EPC1-TARGET-GENES
0.00436504	0.00528601	1	1	1	D	ZNF830-TARGET-GENES
0.0046955	0.00446024	1	1	1	D	ZBED4-TARGET-GENES
0.00560858	0.00555388	1	1	1	D	CDX1-TARGET-GENES
0.00648657	0.00179019	1	1	1	D	BCL6B-TARGET-GENES
0.00807599	0.00227575	1	1	1	D	NFKBIA-TARGET-GENES
0.00845505	0.00541677	1	1	1	D	DMRT1-TARGET-GENES
0.00920343	0.00476012	1	1	1	D	ZNF669-TARGET-GENES
0.00922507	0.00209655	1	1	1	D	ZNF92-TARGET-GENES
0.00926245	0.00581368	1	1	1	D	SNAI1-TARGET-GENES
0.00936974	0.00927723	1	1	1	D	ZBTB49-TARGET-GENES
