# Supplementary material for: Integrative single-cell atlas unveils heterogeneity and prognostic value of cancer-associated fibroblasts in gastric cancer
Source: Front Oncol. 2026 Jan 9;15:1559489. doi: 10.3389/fonc.2025.1559489 (PMC12827549; doi:10.3389/fonc.2025.1559489)
Supplement: Supplementary file 8 [file Table7.xlsx]

## Sheet: Sheet1
Table S7. Differential activation of transcription factors in cancer cells between CAFs and NAFs.
p_val	avg_log2FC	pct.1	pct.2	p_val_adj	cluster	gene
2.07134e-89	0.129518	1	0.915	1.06881e-86	NAF	RARB-TARGET-GENES
6.4019e-45	0.00892557	1	1	3.30338e-42	NAF	NME2-TARGET-GENES
7.97407e-36	0.0159233	1	1	4.11462e-33	NAF	CREBL2-TARGET-GENES
7.89852e-33	0.0700524	1	1	4.07564e-30	NAF	HMCES-TARGET-GENES
1.12058e-28	0.0629727	1	1	5.78219e-26	NAF	TFAM-TARGET-GENES
6.00262e-25	0.0261469	1	1	3.09735e-22	NAF	MCM5-TARGET-GENES
2.51597e-23	0.110123	1	0.936	1.29824e-20	NAF	CASP3-TARGET-GENES
7.18852e-22	0.0124912	1	1	3.70928e-19	NAF	ZNF354C-TARGET-GENES
7.88648e-21	0.00583223	1	1	4.06942e-18	NAF	ZNF416-TARGET-GENES
2.82954e-16	0.0139707	1	1	1.46004e-13	NAF	ZNF211-TARGET-GENES
2.62563e-12	0.00527367	1	1	1.35483e-09	NAF	PRDM5-TARGET-GENES
1.60759e-07	0.00477612	1	1	8.29518e-05	NAF	ADCYAP1-TARGET-GENES
1.96992e-06	0.0100035	1	1	0.00101648	NAF	NUP214-TARGET-GENES
6.51547e-06	0.00929535	1	1	0.00336198	NAF	MNX1-TARGET-GENES
0.000109406	0.00939427	1	1	0.0564536	NAF	GTF3A-TARGET-GENES
0.000133498	0.0079749	1	1	0.0688849	NAF	VRTN-TARGET-GENES
0.0033446	0.0108139	1	1	1	NAF	DROSHA-TARGET-GENES
0.00798121	0.00426615	1	1	1	NAF	MYF6-TARGET-GENES
2.01063e-150	0.0432774	1	1	1.03749e-147	CAF	XPO1-TARGET-GENES
1.18187e-85	0.0552464	1	1	6.09845e-83	CAF	RUVBL2-TARGET-GENES
3.54529e-85	0.0333997	1	1	1.82937e-82	CAF	ZNF532-TARGET-GENES
8.74541e-84	0.0277888	1	1	4.51263e-81	CAF	MYBL1-TARGET-GENES
9.03941e-80	0.0284027	1	1	4.66434e-77	CAF	ALKBH3-TARGET-GENES
6.29408e-79	0.0235771	1	1	3.24775e-76	CAF	HMGB2-TARGET-GENES
9.12866e-77	0.0182818	1	1	4.71039e-74	CAF	ZNF331-TARGET-GENES
3.4242e-76	0.0280651	1	1	1.76689e-73	CAF	CDC73-TARGET-GENES
1.64091e-74	0.0421559	1	1	8.46708e-72	CAF	ZFP37-TARGET-GENES
1.66411e-74	0.0254222	1	1	8.58683e-72	CAF	ZNF260-TARGET-GENES
1.91208e-74	0.0270006	1	1	9.86636e-72	CAF	DLX4-TARGET-GENES
2.18969e-73	0.0200445	1	1	1.12988e-70	CAF	ZSCAN2-TARGET-GENES
2.95423e-73	0.0381559	1	1	1.52438e-70	CAF	ZNF595-TARGET-GENES
4.30354e-73	0.0424995	1	1	2.22063e-70	CAF	EPC1-TARGET-GENES
6.64751e-73	0.0337485	1	1	3.43012e-70	CAF	NR1I2-TARGET-GENES
6.7038e-73	0.0269286	1	1	3.45916e-70	CAF	RORA-TARGET-GENES
3.61349e-72	0.0272099	1	1	1.86456e-69	CAF	ZNF101-TARGET-GENES
5.36395e-72	0.0373307	1	1	2.7678e-69	CAF	NPAT-TARGET-GENES
7.20158e-72	0.0218459	1	1	3.71602e-69	CAF	HOXA2-TARGET-GENES
2.00729e-71	0.0246148	1	1	1.03576e-68	CAF	LHX2-TARGET-GENES
2.42115e-71	0.0170107	1	1	1.24931e-68	CAF	ZNF563-TARGET-GENES
2.60345e-71	0.027173	1	1	1.34338e-68	CAF	BARHL1-TARGET-GENES
1.20765e-70	0.024689	1	1	6.23147e-68	CAF	ADA2-TARGET-GENES
1.33212e-70	0.0246784	1	1	6.87375e-68	CAF	DIDO1-TARGET-GENES
1.51672e-70	0.0276804	1	1	7.82625e-68	CAF	ELF5-TARGET-GENES
8.95253e-70	0.0296118	1	1	4.61951e-67	CAF	FOXO4-TARGET-GENES
2.19435e-69	0.0256637	1	1	1.13229e-66	CAF	ZNF581-TARGET-GENES
4.67571e-69	0.0339078	1	1	2.41267e-66	CAF	CREB3L2-TARGET-GENES
5.35189e-69	0.028442	1	1	2.76158e-66	CAF	HOXA10-TARGET-GENES
3.75981e-68	0.0269999	1	1	1.94006e-65	CAF	ARNT2-TARGET-GENES
8.76277e-68	0.0229197	1	1	4.52159e-65	CAF	CREB3-TARGET-GENES
1.72604e-67	0.0279258	1	1	8.90639e-65	CAF	ZC3H11A-TARGET-GENES
2.97547e-67	0.030013	1	1	1.53534e-64	CAF	TASOR-TARGET-GENES
3.21091e-67	0.0236259	1	1	1.65683e-64	CAF	PITX1-TARGET-GENES
9.85576e-67	0.0256949	1	1	5.08557e-64	CAF	HOXB6-TARGET-GENES
1.03441e-66	0.0278496	1	1	5.33754e-64	CAF	DBP-TARGET-GENES
1.6945e-66	0.0223424	1	1	8.7436e-64	CAF	ZFP28-TARGET-GENES
2.77487e-66	0.02555	1	1	1.43183e-63	CAF	KLF14-TARGET-GENES
7.79571e-66	0.0278592	1	1	4.02259e-63	CAF	NFRKB-TARGET-GENES
8.55331e-66	0.0221076	1	1	4.41351e-63	CAF	SQSTM1-TARGET-GENES
8.84398e-66	0.0197984	1	1	4.56349e-63	CAF	ZNF660-TARGET-GENES
1.16403e-65	0.0235164	1	1	6.0064e-63	CAF	TOP2B-TARGET-GENES
1.51594e-65	0.0223903	1	1	7.82224e-63	CAF	MEF2D-TARGET-GENES
4.57594e-65	0.027637	1	1	2.36118e-62	CAF	DNMT3A-TARGET-GENES
5.15588e-65	0.0242433	1	1	2.66043e-62	CAF	ATF6-TARGET-GENES
7.72928e-65	0.023576	1	1	3.98831e-62	CAF	GLI3-TARGET-GENES
8.69076e-65	0.056711	1	1	4.48443e-62	CAF	RPA1-TARGET-GENES
1.77087e-64	0.0202391	1	1	9.13768e-62	CAF	CDC5L-TARGET-GENES
1.98679e-64	0.0298014	1	1	1.02518e-61	CAF	KAT5-TARGET-GENES
9.05225e-64	0.0264317	1	1	4.67096e-61	CAF	ZNF250-TARGET-GENES
1.43874e-63	0.027544	1	1	7.4239e-61	CAF	ZNF830-TARGET-GENES
2.12419e-63	0.0312423	1	1	1.09608e-60	CAF	SETX-TARGET-GENES
2.62682e-63	0.022576	1	1	1.35544e-60	CAF	IRX2-TARGET-GENES
3.79558e-63	0.0250208	1	1	1.95852e-60	CAF	ZSCAN5DP-TARGET-GENES
4.46808e-63	0.020625	1	1	2.30553e-60	CAF	ZNF33A-TARGET-GENES
4.47839e-63	0.0169014	1	1	2.31085e-60	CAF	CC2D1A-TARGET-GENES
5.63785e-63	0.0267593	1	1	2.90913e-60	CAF	RFX7-TARGET-GENES
9.31563e-63	0.0232791	1	1	4.80687e-60	CAF	IRF5-TARGET-GENES
1.38262e-62	0.0337825	1	1	7.13432e-60	CAF	ZNF34-TARGET-GENES
1.60123e-62	0.0367883	1	1	8.26232e-60	CAF	RAX2-TARGET-GENES
1.66793e-62	0.0283836	1	1	8.6065e-60	CAF	ELF2-TARGET-GENES
1.98711e-62	0.0286539	1	1	1.02535e-59	CAF	SETD1A-TARGET-GENES
2.10328e-62	0.0263241	1	1	1.08529e-59	CAF	TAF9B-TARGET-GENES
2.42195e-62	0.0265646	1	1	1.24973e-59	CAF	ZNF784-TARGET-GENES
2.59532e-62	0.0162658	1	1	1.33919e-59	CAF	TRIP13-TARGET-GENES
3.98971e-62	0.0254437	1	1	2.05869e-59	CAF	TEAD2-TARGET-GENES
4.99087e-62	0.0239812	1	1	2.57529e-59	CAF	SUMO1-TARGET-GENES
9.64862e-62	0.0190137	1	1	4.97869e-59	CAF	RLF-TARGET-GENES
1.97848e-61	0.0219048	1	1	1.02089e-58	CAF	NUP153-TARGET-GENES
2.54003e-61	0.0227547	1	1	1.31066e-58	CAF	ZNF407-TARGET-GENES
1.09971e-60	0.0237421	1	1	5.67449e-58	CAF	CASP8AP2-TARGET-GENES
1.29966e-60	0.025548	1	1	6.70625e-58	CAF	NKX2-3-TARGET-GENES
2.27125e-60	0.0242634	1	1	1.17197e-57	CAF	HOXA1-TARGET-GENES
3.25877e-60	0.0213831	1	1	1.68153e-57	CAF	TET1-TARGET-GENES
3.84527e-60	0.0241607	1	1	1.98416e-57	CAF	FXR1-TARGET-GENES
4.77099e-60	0.025501	1	1	2.46183e-57	CAF	ZNF524-TARGET-GENES
5.63087e-60	0.02181	1	1	2.90553e-57	CAF	ID1-TARGET-GENES
8.12381e-60	0.0238666	1	1	4.19188e-57	CAF	BARX2-TARGET-GENES
9.88576e-60	0.0200715	1	1	5.10105e-57	CAF	UBN1-TARGET-GENES
1.20821e-59	0.0249973	1	1	6.23437e-57	CAF	ZNF711-TARGET-GENES
1.73509e-59	0.0227318	1	1	8.95307e-57	CAF	ZBTB7B-TARGET-GENES
3.59707e-59	0.0240555	1	1	1.85609e-56	CAF	EWSR1-TARGET-GENES
7.26578e-59	0.0277016	1	1	3.74914e-56	CAF	SUPT20H-TARGET-GENES
7.73585e-59	0.0174052	1	1	3.9917e-56	CAF	ZNF577-TARGET-GENES
1.03628e-58	0.016483	1	1	5.34721e-56	CAF	ZNF667-TARGET-GENES
1.49641e-58	0.0229744	1	1	7.72149e-56	CAF	FOXD2-TARGET-GENES
6.48753e-58	0.0224974	1	1	3.34756e-55	CAF	CIC-TARGET-GENES
6.87328e-58	0.0202662	1	1	3.54661e-55	CAF	GLI4-TARGET-GENES
7.99149e-58	0.0159282	1	1	4.12361e-55	CAF	ISL1-TARGET-GENES
8.09425e-58	0.02387	1	1	4.17664e-55	CAF	DLX6-TARGET-GENES
1.7289e-57	0.022327	1	1	8.92114e-55	CAF	ZBED5-TARGET-GENES
1.7673e-57	0.0167308	1	1	9.11925e-55	CAF	MYOCD-TARGET-GENES
3.04789e-57	0.0290228	1	1	1.57271e-54	CAF	SETBP1-TARGET-GENES
6.04687e-57	0.0256559	1	1	3.12018e-54	CAF	DYRK1A-TARGET-GENES
7.08336e-57	0.0192023	1	1	3.65501e-54	CAF	HMBOX1-TARGET-GENES
7.18308e-57	0.0214706	1	1	3.70647e-54	CAF	TBX3-TARGET-GENES
1.33071e-56	0.0234877	1	1	6.86644e-54	CAF	ZNF592-TARGET-GENES
1.3918e-56	0.0249506	1	1	7.18167e-54	CAF	KLF7-TARGET-GENES
1.73195e-56	0.0241014	1	1	8.93684e-54	CAF	NFE2L1-TARGET-GENES
1.97267e-56	0.0230313	1	1	1.0179e-53	CAF	HDAC4-TARGET-GENES
2.15764e-56	0.0225256	1	1	1.11334e-53	CAF	DACH1-TARGET-GENES
2.21855e-56	0.0238174	1	1	1.14477e-53	CAF	BARX1-TARGET-GENES
2.24378e-56	0.020106	1	1	1.15779e-53	CAF	E2F2-TARGET-GENES
5.10902e-56	0.0214042	1	1	2.63625e-53	CAF	CREB3L4-TARGET-GENES
6.21446e-56	0.0213263	1	1	3.20666e-53	CAF	HOXB4-TARGET-GENES
7.49279e-56	0.0219058	1	1	3.86628e-53	CAF	HOXC6-TARGET-GENES
1.19118e-55	0.0191282	1	1	6.14649e-53	CAF	ID2-TARGET-GENES
1.31674e-55	0.0211569	1	1	6.79438e-53	CAF	FOXG1-TARGET-GENES
2.46532e-55	0.0226024	1	1	1.27211e-52	CAF	ZNF85-TARGET-GENES
3.6869e-55	0.0184269	1	1	1.90244e-52	CAF	ZNF766-TARGET-GENES
4.33754e-55	0.0238393	1	1	2.23817e-52	CAF	BANP-TARGET-GENES
5.15534e-55	0.0358058	1	1	2.66015e-52	CAF	FOXR2-TARGET-GENES
7.62176e-55	0.0218725	1	1	3.93283e-52	CAF	NKX2-2-TARGET-GENES
7.71714e-55	0.0252991	1	1	3.98204e-52	CAF	CEBPZ-TARGET-GENES
1.10416e-54	0.0189311	1	1	5.69745e-52	CAF	SFMBT1-TARGET-GENES
1.16885e-54	0.024206	1	1	6.03129e-52	CAF	HDGF-TARGET-GENES
1.18194e-54	0.0227335	1	1	6.09879e-52	CAF	MORC2-TARGET-GENES
1.37232e-54	0.0221523	1	1	7.08118e-52	CAF	BRCA2-TARGET-GENES
1.64093e-54	0.0223295	1	1	8.46719e-52	CAF	PAF1-TARGET-GENES
1.69366e-54	0.0230306	1	1	8.73931e-52	CAF	UBP1-TARGET-GENES
2.33126e-54	0.0225447	1	1	1.20293e-51	CAF	ZFHX3-TARGET-GENES
2.34924e-54	0.00722827	1	1	1.21221e-51	CAF	HSD17B8-TARGET-GENES
2.56733e-54	0.0303561	1	1	1.32474e-51	CAF	ZSCAN5B-TARGET-GENES
3.38021e-54	0.0235581	1	1	1.74419e-51	CAF	KAT2A-TARGET-GENES
4.87134e-54	0.0195197	1	1	2.51361e-51	CAF	ZNF2-TARGET-GENES
5.37676e-54	0.033559	1	1	2.77441e-51	CAF	PPARA-TARGET-GENES
5.50638e-54	0.0358985	1	1	2.84129e-51	CAF	BRF1-TARGET-GENES
1.09809e-53	0.0179721	1	1	5.66612e-51	CAF	ZNF449-TARGET-GENES
1.246e-53	0.0221828	1	1	6.42934e-51	CAF	FEV-TARGET-GENES
2.62455e-53	0.0230886	1	1	1.35427e-50	CAF	DMRT1-TARGET-GENES
2.79393e-53	0.019213	1	1	1.44167e-50	CAF	KDM5D-TARGET-GENES
7.51281e-53	0.0181625	1	1	3.87661e-50	CAF	ZNF579-TARGET-GENES
8.10041e-53	0.0226633	1	1	4.17981e-50	CAF	PTTG1-TARGET-GENES
1.85791e-52	0.0214384	1	1	9.5868e-50	CAF	ZNF350-TARGET-GENES
1.88378e-52	0.0207452	1	1	9.72032e-50	CAF	ZSCAN31-TARGET-GENES
1.91563e-52	0.0268023	1	1	9.88465e-50	CAF	RUVBL1-TARGET-GENES
2.38085e-52	0.0231524	1	1	1.22852e-49	CAF	DNMT1-TARGET-GENES
3.12901e-52	0.0196324	1	1	1.61457e-49	CAF	ZNF30-TARGET-GENES
3.3835e-52	0.0155333	1	1	1.74588e-49	CAF	ZBTB24-TARGET-GENES
5.19816e-52	0.0177934	1	1	2.68225e-49	CAF	CBFA2T2-TARGET-GENES
5.80343e-52	0.0169161	1	1	2.99457e-49	CAF	ZSCAN30-TARGET-GENES
6.23762e-52	0.0200699	1	1	3.21861e-49	CAF	CSHL1-TARGET-GENES
7.6287e-52	0.026296	1	1	3.93641e-49	CAF	JDP2-TARGET-GENES
1.47759e-51	0.0230944	1	1	7.62435e-49	CAF	AEBP2-TARGET-GENES
1.71587e-51	0.0177472	1	1	8.8539e-49	CAF	CBX7-TARGET-GENES
2.01651e-51	0.0189198	1	1	1.04052e-48	CAF	ZNF197-TARGET-GENES
3.50778e-51	0.0175761	1	1	1.81001e-48	CAF	ZNF37A-TARGET-GENES
4.75794e-51	0.0184893	1	1	2.45509e-48	CAF	ZNF329-TARGET-GENES
5.3504e-51	0.024524	1	1	2.7608e-48	CAF	HOXD11-TARGET-GENES
7.4503e-51	0.0134643	1	1	3.84436e-48	CAF	RYBP-TARGET-GENES
7.975e-51	0.0184939	1	1	4.1151e-48	CAF	TP73-TARGET-GENES
9.55709e-51	0.0235592	1	1	4.93146e-48	CAF	ASH1L-TARGET-GENES
1.03013e-50	0.0172313	1	1	5.31546e-48	CAF	NKX2-5-TARGET-GENES
1.43779e-50	0.0159852	1	1	7.41899e-48	CAF	PAX6-TARGET-GENES
1.67543e-50	0.0162884	1	1	8.64523e-48	CAF	E2F5-TARGET-GENES
2.476e-50	0.0178506	1	1	1.27762e-47	CAF	BPTF-TARGET-GENES
3.12168e-50	0.0185259	1	1	1.61079e-47	CAF	ZZZ3-TARGET-GENES
3.25096e-50	0.0279166	1	1	1.67749e-47	CAF	SETD7-TARGET-GENES
4.49474e-50	0.0211102	1	1	2.31928e-47	CAF	WRNIP1-TARGET-GENES
7.35003e-50	0.0269156	1	1	3.79262e-47	CAF	HOXA7-TARGET-GENES
1.03339e-49	0.0205443	1	1	5.33227e-47	CAF	ARID5B-TARGET-GENES
1.14892e-49	0.0167658	1	1	5.92845e-47	CAF	ZNF223-TARGET-GENES
1.15362e-49	0.0182426	1	1	5.95266e-47	CAF	BDP1-TARGET-GENES
1.56827e-49	0.0201472	1	1	8.09226e-47	CAF	SIRT3-TARGET-GENES
1.58559e-49	0.0137048	1	1	8.18167e-47	CAF	CHAMP1-TARGET-GENES
2.7738e-49	0.0176001	1	1	1.43128e-46	CAF	MXD1-TARGET-GENES
2.78961e-49	0.0206245	1	1	1.43944e-46	CAF	ATF5-TARGET-GENES
3.6166e-49	0.0244108	1	1	1.86617e-46	CAF	MCM3-TARGET-GENES
3.73431e-49	0.0253995	1	1	1.9269e-46	CAF	SNRNP70-TARGET-GENES
4.45052e-49	0.0246703	1	1	2.29647e-46	CAF	ZNF669-TARGET-GENES
6.8648e-49	0.0194423	1	1	3.54223e-46	CAF	ZBTB44-TARGET-GENES
9.57213e-49	0.012919	1	1	4.93922e-46	CAF	ZNF618-TARGET-GENES
3.69985e-48	0.024804	1	1	1.90912e-45	CAF	PHF2-TARGET-GENES
5.44249e-48	0.021124	1	1	2.80833e-45	CAF	HES4-TARGET-GENES
5.57705e-48	0.0204164	1	1	2.87776e-45	CAF	ZNF8-TARGET-GENES
5.77935e-48	0.0183118	1	1	2.98214e-45	CAF	LHX9-TARGET-GENES
6.64026e-48	0.0188007	1	1	3.42637e-45	CAF	SKIL-TARGET-GENES
8.95824e-48	0.0162772	1	1	4.62245e-45	CAF	GREB1-TARGET-GENES
1.32885e-47	0.0180521	1	1	6.85687e-45	CAF	ZNF140-TARGET-GENES
1.61673e-47	0.0171513	1	1	8.34235e-45	CAF	ZNF843-TARGET-GENES
1.77537e-47	0.0630933	1	1	9.16089e-45	CAF	ZBTB49-TARGET-GENES
2.86653e-47	0.0300437	1	1	1.47913e-44	CAF	ZNF354A-TARGET-GENES
4.51287e-47	0.0161627	1	1	2.32864e-44	CAF	ZNF680-TARGET-GENES
4.83703e-47	0.0359069	1	1	2.49591e-44	CAF	FOXQ1-TARGET-GENES
5.40884e-47	0.0289524	1	1	2.79096e-44	CAF	ZMYM2-TARGET-GENES
6.61383e-47	0.0187668	1	1	3.41274e-44	CAF	SNIP1-TARGET-GENES
7.23246e-47	0.0161435	1	1	3.73195e-44	CAF	ZNF22-TARGET-GENES
7.6533e-47	0.0214619	1	1	3.9491e-44	CAF	OVOL3-TARGET-GENES
8.2929e-47	0.0107425	1	1	4.27914e-44	CAF	SRPK2-TARGET-GENES
9.82099e-47	0.0121333	1	1	5.06763e-44	CAF	ZNF654-TARGET-GENES
1.24212e-46	0.0183969	1	1	6.40935e-44	CAF	ZNF610-TARGET-GENES
1.44923e-46	0.0187801	1	1	7.47801e-44	CAF	CUX1-TARGET-GENES
1.74205e-46	0.0197044	1	1	8.98898e-44	CAF	INSM2-TARGET-GENES
1.74962e-46	0.017262	1	1	9.02802e-44	CAF	ZNF322-TARGET-GENES
2.12107e-46	0.0214663	1	1	1.09447e-43	CAF	NPM1-TARGET-GENES
2.59734e-46	0.0199773	1	1	1.34023e-43	CAF	AUTS2-TARGET-GENES
2.66457e-46	0.0189021	1	1	1.37492e-43	CAF	ZNF816-TARGET-GENES
3.55367e-46	0.0222822	1	1	1.83369e-43	CAF	SALL4-TARGET-GENES
4.85599e-46	0.0170944	1	1	2.50569e-43	CAF	HAND1-TARGET-GENES
7.78631e-46	0.0166739	1	1	4.01773e-43	CAF	LCORL-TARGET-GENES
9.79034e-46	0.016228	1	1	5.05182e-43	CAF	ZNF362-TARGET-GENES
1.14186e-45	0.0232874	1	1	5.89199e-43	CAF	ZNF507-TARGET-GENES
1.14991e-45	0.0189256	1	1	5.93353e-43	CAF	ZNF146-TARGET-GENES
1.20598e-45	0.0314546	1	1	6.22287e-43	CAF	ALX4-TARGET-GENES
1.35624e-45	0.0155245	1	1	6.9982e-43	CAF	MAFG-TARGET-GENES
1.3851e-45	0.02253	1	1	7.14714e-43	CAF	TBX1-TARGET-GENES
1.96379e-45	0.0145812	1	1	1.01331e-42	CAF	ZNF134-TARGET-GENES
2.10303e-45	0.0157606	1	1	1.08516e-42	CAF	FOXN3-TARGET-GENES
4.51848e-45	0.0202505	1	1	2.33153e-42	CAF	ZNF777-TARGET-GENES
5.36473e-45	0.0190327	1	1	2.7682e-42	CAF	ZBTB12-TARGET-GENES
1.10765e-44	0.0135351	1	1	5.71546e-42	CAF	PBXIP1-TARGET-GENES
1.14238e-44	0.0137786	1	1	5.89467e-42	CAF	PCGF1-TARGET-GENES
2.11207e-44	0.0175984	1	1	1.08983e-41	CAF	SUPT16H-TARGET-GENES
4.4452e-44	0.0237242	1	1	2.29372e-41	CAF	MCM2-TARGET-GENES
5.94473e-44	0.0185035	1	1	3.06748e-41	CAF	ZNF184-TARGET-GENES
8.20587e-44	0.0103135	1	1	4.23423e-41	CAF	IRF9-TARGET-GENES
1.07857e-43	0.0264818	1	1	5.5654e-41	CAF	GUCY1B1-TARGET-GENES
1.12393e-43	0.016515	1	1	5.79949e-41	CAF	ZNF133-TARGET-GENES
1.30812e-43	0.0214138	1	1	6.7499e-41	CAF	PRKDC-TARGET-GENES
1.68842e-43	0.0151983	1	1	8.71227e-41	CAF	HMGB1-TARGET-GENES
3.78626e-43	0.0202937	1	1	1.95371e-40	CAF	ZNF236-TARGET-GENES
3.92656e-43	0.0120332	1	1	2.02611e-40	CAF	PCGF2-TARGET-GENES
5.93239e-43	0.020326	1	1	3.06111e-40	CAF	ZNF561-TARGET-GENES
7.39482e-43	0.0189838	1	1	3.81573e-40	CAF	NCOA6-TARGET-GENES
1.43224e-42	0.0179707	1	1	7.39036e-40	CAF	MZF1-TARGET-GENES
1.47436e-42	0.0160588	1	1	7.6077e-40	CAF	ZNF528-TARGET-GENES
1.49616e-42	0.0236646	1	1	7.72019e-40	CAF	CIITA-TARGET-GENES
2.63589e-42	0.0185134	1	1	1.36012e-39	CAF	ZNF394-TARGET-GENES
2.93441e-42	0.0284774	1	1	1.51415e-39	CAF	PCGF6-TARGET-GENES
2.96316e-42	0.0179097	1	1	1.52899e-39	CAF	PRMT5-TARGET-GENES
1.26103e-41	0.0164316	1	1	6.50689e-39	CAF	ZFP3-TARGET-GENES
1.8486e-41	0.0149873	1	1	9.53875e-39	CAF	HHEX-TARGET-GENES
1.86653e-41	0.015432	1	1	9.63129e-39	CAF	NCOA2-TARGET-GENES
1.89587e-41	0.0200783	1	1	9.78267e-39	CAF	SRPK1-TARGET-GENES
2.09649e-41	0.0215777	1	1	1.08179e-38	CAF	KDM7A-TARGET-GENES
3.26232e-41	0.0189369	1	1	1.68336e-38	CAF	ZNF410-TARGET-GENES
3.56932e-41	0.0142268	1	1	1.84177e-38	CAF	ZNF664-TARGET-GENES
4.12165e-41	0.0207782	1	1	2.12677e-38	CAF	NOTCH3-TARGET-GENES
4.35987e-41	0.0181565	1	1	2.2497e-38	CAF	HOXC13-TARGET-GENES
5.38664e-41	0.0215749	1	1	2.77951e-38	CAF	ZNF707-TARGET-GENES
5.96979e-41	0.0173323	1	1	3.08041e-38	CAF	ZNF391-TARGET-GENES
6.00957e-41	0.0146352	1	1	3.10094e-38	CAF	MSX1-TARGET-GENES
6.19186e-41	0.022303	1	1	3.195e-38	CAF	HOXA13-TARGET-GENES
6.55859e-41	0.0198998	1	1	3.38423e-38	CAF	NCOA4-TARGET-GENES
1.02983e-40	0.0143222	1	1	5.31392e-38	CAF	HMG20B-TARGET-GENES
1.33352e-40	0.0144652	1	1	6.88096e-38	CAF	KMT2D-TARGET-GENES
2.07191e-40	0.0163439	1	1	1.0691e-37	CAF	ZNF589-TARGET-GENES
2.73271e-40	0.0169477	1	1	1.41008e-37	CAF	MEF2C-TARGET-GENES
3.51818e-40	0.0166942	1	1	1.81538e-37	CAF	ZSCAN29-TARGET-GENES
4.90257e-40	0.0158587	1	1	2.52973e-37	CAF	AHRR-TARGET-GENES
5.14244e-40	0.0146938	1	1	2.6535e-37	CAF	ZFP91-TARGET-GENES
7.37513e-40	0.0131362	1	1	3.80557e-37	CAF	EBNA1BP2-TARGET-GENES
9.88981e-40	0.017337	1	1	5.10314e-37	CAF	ZNF282-TARGET-GENES
1.18584e-39	0.0222736	1	1	6.11896e-37	CAF	ZNF555-TARGET-GENES
1.29513e-39	0.0171515	1	1	6.68289e-37	CAF	ZNF175-TARGET-GENES
1.99673e-39	0.0164802	1	1	1.03031e-36	CAF	ZNF490-TARGET-GENES
3.21818e-39	0.018384	1	1	1.66058e-36	CAF	RAG1-TARGET-GENES
4.42122e-39	0.0206351	1	1	2.28135e-36	CAF	RBM34-TARGET-GENES
4.87614e-39	0.0262338	1	1	2.51609e-36	CAF	PGM3-TARGET-GENES
8.23205e-39	0.0161884	1	1	4.24774e-36	CAF	FOXE1-TARGET-GENES
1.20548e-38	0.0257444	1	1	6.22028e-36	CAF	ARHGAP35-TARGET-GENES
1.38162e-38	0.0132508	1	1	7.12915e-36	CAF	ZNF92-TARGET-GENES
1.89373e-38	0.0309453	1	1	9.77165e-36	CAF	MCRS1-TARGET-GENES
1.95558e-38	0.0185089	1	1	1.00908e-35	CAF	PHB2-TARGET-GENES
3.56171e-38	0.0228675	1	1	1.83784e-35	CAF	ZNF426-TARGET-GENES
6.15103e-38	0.0251013	1	1	3.17393e-35	CAF	CTR9-TARGET-GENES
6.72835e-38	0.0170343	1	1	3.47183e-35	CAF	TFEB-TARGET-GENES
1.06642e-37	0.0165496	1	1	5.50272e-35	CAF	H1-6-TARGET-GENES
1.24317e-37	0.0227717	1	1	6.41475e-35	CAF	YBX1-TARGET-GENES
1.71268e-37	0.0212031	1	1	8.83743e-35	CAF	ZSCAN18-TARGET-GENES
2.31368e-37	0.01627	1	1	1.19386e-34	CAF	ZNF257-TARGET-GENES
2.37471e-37	0.0128864	1	1	1.22535e-34	CAF	GCM2-TARGET-GENES
2.57391e-37	0.0242237	1	1	1.32814e-34	CAF	TERT-TARGET-GENES
3.31257e-37	0.0228775	1	1	1.70929e-34	CAF	ZNF354B-TARGET-GENES
5.04569e-37	0.0127215	1	1	2.60358e-34	CAF	LMTK3-TARGET-GENES
6.07208e-37	0.0177996	1	1	3.13319e-34	CAF	ZNF740-TARGET-GENES
8.05645e-37	0.0141708	1	1	4.15713e-34	CAF	ZNF7-TARGET-GENES
8.2818e-37	0.0229936	1	1	4.27341e-34	CAF	ZFP82-TARGET-GENES
9.38737e-37	0.0170272	1	1	4.84388e-34	CAF	FOXP2-TARGET-GENES
1.08493e-36	0.0229798	1	1	5.59821e-34	CAF	TOX4-TARGET-GENES
1.55405e-36	0.0172665	1	1	8.0189e-34	CAF	HSF2-TARGET-GENES
1.58903e-36	0.0138782	1	1	8.19939e-34	CAF	TAZ-TARGET-GENES
1.73514e-36	0.0217618	1	1	8.95332e-34	CAF	ZNF622-TARGET-GENES
2.06645e-36	0.0426837	1	1	1.06629e-33	CAF	STN1-TARGET-GENES
2.11068e-36	0.0182026	1	1	1.08911e-33	CAF	ZBTB5-TARGET-GENES
3.72096e-36	0.0131958	1	1	1.92002e-33	CAF	ZNF10-TARGET-GENES
5.66973e-36	0.018923	1	1	2.92558e-33	CAF	HDAC8-TARGET-GENES
6.80906e-36	0.0141218	1	1	3.51347e-33	CAF	ZSCAN21-TARGET-GENES
8.44157e-36	0.0151238	1	1	4.35585e-33	CAF	ZNF224-TARGET-GENES
1.00052e-35	0.0178703	1	1	5.16267e-33	CAF	NAB2-TARGET-GENES
1.40424e-35	0.0206531	1	1	7.24589e-33	CAF	SNAPC4-TARGET-GENES
1.70558e-35	0.0209284	1	1	8.80078e-33	CAF	ZNF697-TARGET-GENES
1.83468e-35	0.0116934	1	1	9.46697e-33	CAF	ZIM3-TARGET-GENES
5.26788e-35	0.0156413	1	1	2.71823e-32	CAF	PHF21A-TARGET-GENES
5.46687e-35	0.0122289	1	1	2.8209e-32	CAF	ZNF584-TARGET-GENES
5.64061e-35	0.0185438	1	1	2.91056e-32	CAF	NR1D1-TARGET-GENES
6.26533e-35	0.0239502	1	1	3.23291e-32	CAF	TFCP2-TARGET-GENES
8.63206e-35	0.0159698	1	1	4.45414e-32	CAF	WDHD1-TARGET-GENES
1.25716e-34	0.0175251	1	1	6.48693e-32	CAF	EMX1-TARGET-GENES
2.10761e-34	0.021827	1	1	1.08753e-31	CAF	HOXB7-TARGET-GENES
3.12521e-34	0.0119167	1	1	1.61261e-31	CAF	SMN1-SMN2-TARGET-GENES
4.15394e-34	0.0158116	1	1	2.14343e-31	CAF	ZBTB18-TARGET-GENES
4.39855e-34	0.0528393	1	1	2.26965e-31	CAF	ZNF774-TARGET-GENES
4.60155e-34	0.0235076	1	1	2.3744e-31	CAF	YBX3-TARGET-GENES
6.24207e-34	0.0237769	1	1	3.22091e-31	CAF	ZNF16-TARGET-GENES
7.10263e-34	0.0177529	1	1	3.66496e-31	CAF	CAVIN1-TARGET-GENES
7.66783e-34	0.0105389	1	1	3.9566e-31	CAF	DLX2-TARGET-GENES
8.41994e-34	0.0119565	1	1	4.34469e-31	CAF	NR1H4-TARGET-GENES
9.32588e-34	0.0259646	1	1	4.81215e-31	CAF	ZNF239-TARGET-GENES
3.14898e-33	0.0172674	1	1	1.62487e-30	CAF	ZNF677-TARGET-GENES
6.08108e-33	0.0140531	1	1	3.13784e-30	CAF	PAX7-TARGET-GENES
7.82866e-33	0.0184127	1	1	4.03959e-30	CAF	NUFIP1-TARGET-GENES
8.71196e-33	0.0146142	1	1	4.49537e-30	CAF	ZNF781-TARGET-GENES
1.03899e-32	0.0401087	1	1	5.3612e-30	CAF	NEUROG3-TARGET-GENES
1.21589e-32	0.0113315	1	1	6.27401e-30	CAF	CBX5-TARGET-GENES
1.23317e-32	0.011618	1	1	6.36314e-30	CAF	ZNF768-TARGET-GENES
1.45425e-32	0.0195697	1	1	7.50393e-30	CAF	ATXN7L3-TARGET-GENES
2.26843e-32	0.0145666	1	1	1.17051e-29	CAF	COBLL1-TARGET-GENES
3.10892e-32	0.0241151	1	1	1.60421e-29	CAF	SOX11-TARGET-GENES
3.77375e-32	0.0173551	1	1	1.94726e-29	CAF	CHAF1B-TARGET-GENES
4.44895e-32	0.0133291	1	1	2.29566e-29	CAF	FOXJ2-TARGET-GENES
6.91573e-32	0.0137084	1	1	3.56852e-29	CAF	POU2AF1-TARGET-GENES
3.45494e-31	0.0155576	1	1	1.78275e-28	CAF	PRDM12-TARGET-GENES
6.39878e-31	0.0171443	1	1	3.30177e-28	CAF	GTF2E2-TARGET-GENES
2.80142e-30	0.0159167	1	1	1.44553e-27	CAF	SNAI1-TARGET-GENES
4.73206e-30	0.0136219	1	1	2.44174e-27	CAF	ZNF513-TARGET-GENES
9.91648e-30	0.0131759	1	1	5.1169e-27	CAF	GLI1-TARGET-GENES
1.52853e-29	0.00738808	1	1	7.8872e-27	CAF	MIER1-TARGET-GENES
2.51192e-29	0.0130854	1	1	1.29615e-26	CAF	ZNF318-TARGET-GENES
2.95644e-29	0.0209773	1	1	1.52552e-26	CAF	ZNF26-TARGET-GENES
1.05844e-28	0.0104292	1	1	5.46155e-26	CAF	HES2-TARGET-GENES
1.55129e-28	0.0110505	1	1	8.00468e-26	CAF	ZNF436-TARGET-GENES
2.76336e-28	0.016521	1	1	1.42589e-25	CAF	RBM15-TARGET-GENES
4.26501e-28	0.0261033	1	1	2.20075e-25	CAF	NKX2-8-TARGET-GENES
5.57027e-28	0.016151	1	1	2.87426e-25	CAF	SAFB2-TARGET-GENES
8.2314e-28	0.0178971	1	1	4.2474e-25	CAF	UBE2I-TARGET-GENES
2.34699e-27	0.0133459	1	1	1.21105e-24	CAF	TBPL1-TARGET-GENES
5.7512e-27	0.0197425	1	1	2.96762e-24	CAF	ZNF169-TARGET-GENES
6.23112e-27	0.0173119	1	1	3.21526e-24	CAF	ZNF623-TARGET-GENES
7.08287e-27	0.00881026	1	1	3.65476e-24	CAF	HBZ-TARGET-GENES
8.8418e-27	0.0191728	1	1	4.56237e-24	CAF	FOXC1-TARGET-GENES
9.23203e-27	0.0190113	1	1	4.76373e-24	CAF	PIAS4-TARGET-GENES
9.60519e-27	0.0130834	1	1	4.95628e-24	CAF	SIPA1-TARGET-GENES
9.78577e-27	0.0139792	1	1	5.04946e-24	CAF	ZNF213-TARGET-GENES
1.11739e-26	0.011509	1	1	5.76575e-24	CAF	ZNF596-TARGET-GENES
1.14477e-26	0.0139224	1	1	5.90704e-24	CAF	ZBED4-TARGET-GENES
1.36221e-26	0.0265922	1	1	7.029e-24	CAF	MPHOSPH8-TARGET-GENES
2.47761e-26	0.0139385	1	1	1.27844e-23	CAF	METHYLCYTOSINE-DIOXYGENASE-TET-UNIPROT-A0A023HHK9-UNREVIEWED-TARGET-GENES
3.03008e-26	0.0118069	1	1	1.56352e-23	CAF	ZNF214-TARGET-GENES
3.90107e-26	0.0159274	1	1	2.01295e-23	CAF	ZNF585B-TARGET-GENES
4.24643e-26	0.0500337	1	1	2.19116e-23	CAF	ZNF776-TARGET-GENES
5.37227e-26	0.0102662	1	1	2.77209e-23	CAF	PAX3-TARGET-GENES
6.14747e-26	0.0213773	1	1	3.17209e-23	CAF	FOXD3-TARGET-GENES
6.22667e-26	0.0111988	1	1	3.21296e-23	CAF	ZNF423-TARGET-GENES
1.18117e-25	0.0112332	1	1	6.09482e-23	CAF	SRCAP-TARGET-GENES
2.18361e-25	0.0177347	1	1	1.12674e-22	CAF	SIX4-TARGET-GENES
2.77184e-25	0.0230494	1	1	1.43027e-22	CAF	PPARGC1A-TARGET-GENES
3.53287e-25	0.0110289	1	1	1.82296e-22	CAF	ZNF274-TARGET-GENES
3.57666e-25	0.0151018	1	1	1.84555e-22	CAF	ZBTB1-TARGET-GENES
4.3799e-25	0.0181791	1	1	2.26003e-22	CAF	LMX1B-TARGET-GENES
6.56353e-25	0.0507821	1	1	3.38678e-22	CAF	ZNF530-TARGET-GENES
2.34349e-24	0.0186268	1	1	1.20924e-21	CAF	IRX3-TARGET-GENES
9.14594e-24	0.0200155	1	1	4.71931e-21	CAF	ZNF586-TARGET-GENES
1.18114e-23	0.0208486	1	1	6.09467e-21	CAF	PSMB5-TARGET-GENES
3.38702e-23	0.0116092	1	1	1.7477e-20	CAF	SOX3-TARGET-GENES
3.81609e-23	0.0136091	1	1	1.9691e-20	CAF	TERF2-TARGET-GENES
1.84501e-22	0.00847283	1	1	9.52026e-20	CAF	FOXH1-TARGET-GENES
4.57516e-21	0.0151868	1	1	2.36078e-18	CAF	CENPT-TARGET-GENES
4.88768e-21	0.0119225	1	1	2.52204e-18	CAF	BAHD1-TARGET-GENES
5.70881e-21	0.0191986	1	1	2.94575e-18	CAF	CDH4-TARGET-GENES
3.04969e-20	0.0168554	1	1	1.57364e-17	CAF	ZNF529-TARGET-GENES
6.74271e-20	0.0179471	1	1	3.47924e-17	CAF	ZA-UNIPROT-Q9UM89-UNREVIEWED-TARGET-GENES
1.01715e-19	0.00826991	1	1	5.24847e-17	CAF	ZNF549-TARGET-GENES
1.675e-19	0.0067689	1	1	8.64299e-17	CAF	NFKBIA-TARGET-GENES
5.55879e-19	0.00859154	1	1	2.86833e-16	CAF	TERF1-TARGET-GENES
5.80041e-19	0.0175201	1	1	2.99301e-16	CAF	ZNF502-TARGET-GENES
7.28603e-19	0.0323391	1	1	3.75959e-16	CAF	MSX2-TARGET-GENES
8.99286e-19	0.0166792	1	1	4.64032e-16	CAF	TCOF1-TARGET-GENES
1.08399e-18	0.00700885	1	1	5.59341e-16	CAF	PTPRA-TARGET-GENES
1.31167e-18	0.0133685	1	1	6.76821e-16	CAF	ZNF560-TARGET-GENES
1.75017e-18	0.0327821	1	1	9.03086e-16	CAF	ZNF445-TARGET-GENES
2.36185e-18	0.00968177	1	1	1.21872e-15	CAF	NFXL1-TARGET-GENES
3.6543e-18	0.00911687	1	1	1.88562e-15	CAF	SRSF9-TARGET-GENES
3.92674e-18	0.0726211	1	1	2.0262e-15	CAF	ZNF419-TARGET-GENES
1.06727e-17	0.01459	1	1	5.50713e-15	CAF	ZNF510-TARGET-GENES
2.07281e-17	0.0477035	1	1	1.06957e-14	CAF	SNAPC2-TARGET-GENES
2.25328e-17	0.0229508	1	1	1.16269e-14	CAF	NR2E3-TARGET-GENES
4.96991e-17	0.0149661	1	1	2.56448e-14	CAF	ILK-TARGET-GENES
5.37726e-17	0.01744	1	1	2.77467e-14	CAF	ZNF704-TARGET-GENES
5.56038e-17	0.013035	1	1	2.86915e-14	CAF	SMCHD1-TARGET-GENES
6.64898e-17	0.017101	1	1	3.43088e-14	CAF	WIZ-TARGET-GENES
7.57812e-17	0.0212687	1	1	3.91031e-14	CAF	ZFP36L1-TARGET-GENES
1.00446e-16	0.015627	1	1	5.18301e-14	CAF	ZNF418-TARGET-GENES
3.2344e-16	0.0102105	1	1	1.66895e-13	CAF	TSHZ1-TARGET-GENES
3.83513e-16	0.0156963	1	1	1.97893e-13	CAF	CDX1-TARGET-GENES
9.64832e-16	0.0106777	1	1	4.97854e-13	CAF	MED25-TARGET-GENES
1.35134e-15	0.0130471	1	1	6.97292e-13	CAF	NR5A1-TARGET-GENES
1.51294e-15	0.0128734	1	1	7.80678e-13	CAF	RBL1-TARGET-GENES
1.80218e-15	0.00763533	1	1	9.29924e-13	CAF	SS18-SSX1-FUSION-UNIPROT-Q8IZH1-UNREVIEWED-TARGET-GENES
2.79871e-15	0.00702431	1	1	1.44414e-12	CAF	ARID3B-TARGET-GENES
3.50105e-15	0.0054213	1	1	1.80654e-12	CAF	ZSCAN4-TARGET-GENES
4.08279e-15	0.0141184	1	1	2.10672e-12	CAF	KDM1B-TARGET-GENES
5.80645e-15	0.00757547	1	1	2.99613e-12	CAF	ZNF597-TARGET-GENES
6.21876e-15	0.0117584	1	1	3.20888e-12	CAF	ASXL2-TARGET-GENES
1.3653e-14	0.00883883	1	1	7.04496e-12	CAF	SKP2-TARGET-GENES
2.46164e-14	0.0107503	1	1	1.27021e-11	CAF	GTF2A2-TARGET-GENES
2.74802e-14	0.0125149	1	1	1.41798e-11	CAF	ZNF292-TARGET-GENES
1.12199e-13	0.00853609	1	1	5.78949e-11	CAF	ZNF202-TARGET-GENES
1.81373e-13	0.00585083	1	1	9.35886e-11	CAF	SOX10-TARGET-GENES
4.06711e-13	0.0168112	1	1	2.09863e-10	CAF	THRAP3-TARGET-GENES
4.43547e-13	0.0133449	1	1	2.2887e-10	CAF	SMARCA1-TARGET-GENES
1.8545e-12	0.0076217	1	1	9.56921e-10	CAF	ZNF486-TARGET-GENES
3.6446e-12	0.00567045	1	1	1.88062e-09	CAF	SIX1-TARGET-GENES
4.73605e-12	0.0244588	1	1	2.4438e-09	CAF	TFDP2-TARGET-GENES
9.63916e-12	0.00985541	1	1	4.97381e-09	CAF	ZNF433-TARGET-GENES
1.93121e-11	0.0122238	1	1	9.96505e-09	CAF	PAX8-TARGET-GENES
2.45645e-11	0.00852551	1	1	1.26753e-08	CAF	CHAF1A-TARGET-GENES
3.60962e-11	0.0230101	1	1	1.86256e-08	CAF	WRN-TARGET-GENES
4.15513e-11	0.0230776	1	1	2.14404e-08	CAF	ZNF19-TARGET-GENES
8.59365e-11	0.00705334	1	1	4.43432e-08	CAF	METTL14-TARGET-GENES
1.8364e-10	0.00810341	1	1	9.47584e-08	CAF	CEBPE-TARGET-GENES
3.89529e-10	0.00749878	1	1	2.00997e-07	CAF	NR0B1-TARGET-GENES
8.44147e-10	0.00623743	1	1	4.3558e-07	CAF	F10-TARGET-GENES
1.36587e-09	0.011194	1	1	7.04791e-07	CAF	SYNCRIP-TARGET-GENES
4.38856e-09	0.00790447	1	1	2.2645e-06	CAF	ZNF165-TARGET-GENES
4.40744e-09	0.0112453	1	1	2.27424e-06	CAF	SIGMAR1-TARGET-GENES
5.18102e-09	0.0102726	1	1	2.67341e-06	CAF	ZNF23-TARGET-GENES
6.32823e-09	0.0134884	1	1	3.26537e-06	CAF	ATOH8-TARGET-GENES
1.58368e-08	0.0133659	1	1	8.1718e-06	CAF	MAPK3-TARGET-GENES
1.71446e-08	0.0302112	1	1	8.84663e-06	CAF	LAMB3-TARGET-GENES
2.67598e-08	0.0401582	1	1	1.38081e-05	CAF	ZNF837-TARGET-GENES
3.19471e-08	0.00937008	1	1	1.64847e-05	CAF	ZNF404-TARGET-GENES
5.49097e-08	0.00731685	1	1	2.83334e-05	CAF	ZNF708-TARGET-GENES
1.46098e-07	0.0068029	1	1	7.53864e-05	CAF	ZNF582-TARGET-GENES
1.50577e-07	0.00499257	1	1	7.76978e-05	CAF	ZNF558-TARGET-GENES
1.78785e-07	0.017076	1	1	9.2253e-05	CAF	BRF2-TARGET-GENES
2.21544e-07	0.0500445	1	1	0.000114317	CAF	RBM17-TARGET-GENES
3.61036e-07	0.00660106	1	1	0.000186294	CAF	ZNF512B-TARGET-GENES
4.71785e-07	0.0050415	1	1	0.000243441	CAF	HOXC11-TARGET-GENES
4.79812e-07	0.00381219	1	1	0.000247583	CAF	MAML1-TARGET-GENES
6.06135e-07	0.00941511	1	1	0.000312766	CAF	MED16-TARGET-GENES
7.33366e-07	0.00503912	1	1	0.000378417	CAF	HMGA1-TARGET-GENES
8.45088e-07	0.00551145	1	1	0.000436065	CAF	PRDM4-TARGET-GENES
1.02867e-06	0.00404204	1	1	0.000530791	CAF	ZNF512-TARGET-GENES
1.11722e-06	0.00900156	1	1	0.000576484	CAF	DICER1-TARGET-GENES
1.69683e-06	0.0206716	1	1	0.000875563	CAF	NR4A2-TARGET-GENES
5.17167e-06	0.00618108	1	1	0.00266858	CAF	ADNP-TARGET-GENES
5.50509e-06	0.0208451	1	1	0.00284063	CAF	NEUROD2-TARGET-GENES
7.62237e-06	0.00930701	1	1	0.00393314	CAF	ZSCAN23-TARGET-GENES
1.50525e-05	0.00910003	1	1	0.00776709	CAF	ZSCAN26-TARGET-GENES
1.93036e-05	0.0253094	1	1	0.00996065	CAF	GTF3C1-TARGET-GENES
3.10003e-05	0.0228126	1	1	0.0159961	CAF	SOX15-TARGET-GENES
4.74402e-05	0.0172679	1	1	0.0244791	CAF	TDRD3-TARGET-GENES
6.06364e-05	0.0132536	1	1	0.0312884	CAF	CARM1-TARGET-GENES
7.37458e-05	0.00474221	1	1	0.0380528	CAF	ZNF548-TARGET-GENES
9.37864e-05	0.00201007	1	1	0.0483938	CAF	IGLV5-37-TARGET-GENES
0.000101255	0.00663923	1	1	0.0522478	CAF	PER1-TARGET-GENES
0.000206197	0.00622361	1	1	0.106397	CAF	ZNF746-TARGET-GENES
0.000245916	0.00866715	1	1	0.126893	CAF	ZNF626-TARGET-GENES
0.000436104	0.00689677	1	1	0.22503	CAF	THRA-TARGET-GENES
0.0010617	0.00448646	1	1	0.54784	CAF	ZNF41-TARGET-GENES
0.00109436	0.00177298	1	1	0.56469	CAF	RBMX-TARGET-GENES
0.00133747	0.0036368	1	1	0.690136	CAF	ZNF547-TARGET-GENES
0.00196342	0.00488567	1	1	1	CAF	LMNB2-TARGET-GENES
0.00372959	0.0145406	1	1	1	CAF	ZNF112-TARGET-GENES
0.00494174	0.0069012	1	1	1	CAF	ZNF488-TARGET-GENES
0.00723345	0.00421832	1	1	1	CAF	LHX3-TARGET-GENES
