# Supplementary material for: Integrative single-cell atlas unveils heterogeneity and prognostic value of cancer-associated fibroblasts in gastric cancer
Source: Front Oncol. 2026 Jan 9;15:1559489. doi: 10.3389/fonc.2025.1559489 (PMC12827549; doi:10.3389/fonc.2025.1559489)
Supplement: Supplementary file 9 [file Table8.xlsx]

## Sheet: Sheet1
Table S8. Differential expressed genes between different fibroblasts subclusters.
p_val	avg_log2FC	pct.1	pct.2	p_val_adj	cluster	gene
CXCL14	0	2.818	0.977	0.592	0	NAF_CXCL14	CXCL14
POSTN	0	1.94629	0.988	0.846	0	NAF_CXCL14	POSTN
CTSC	0	1.50689	0.933	0.688	0	NAF_CXCL14	CTSC
NSG1	0	1.46166	0.918	0.539	0	NAF_CXCL14	NSG1
TMEM176B	0	1.37674	0.99	0.862	0	NAF_CXCL14	TMEM176B
PDGFD	0	1.23658	0.933	0.52	0	NAF_CXCL14	PDGFD
FENDRR	0	1.23502	0.817	0.381	0	NAF_CXCL14	FENDRR
EDIL3	0	1.21684	0.895	0.654	0	NAF_CXCL14	EDIL3
BMP4	0	1.21631	0.988	0.92	0	NAF_CXCL14	BMP4
S100A13	0	1.2075	0.97	0.74	0	NAF_CXCL14	S100A13
ENHO	0	1.16121	0.976	0.904	0	NAF_CXCL14	ENHO
TMEM176A	0	1.05517	0.954	0.741	0	NAF_CXCL14	TMEM176A
VCAN	0	1.02747	0.972	0.75	0	NAF_CXCL14	VCAN
PITX1	0	1.02178	0.979	0.913	0	NAF_CXCL14	PITX1
LSP1	0	1.01405	0.919	0.511	0	NAF_CXCL14	LSP1
PTCH1	0	0.902748	0.973	0.934	0	NAF_CXCL14	PTCH1
NOVA1	0	0.74379	0.982	0.867	0	NAF_CXCL14	NOVA1
CXCR4	0	0.661452	0.979	0.881	0	NAF_CXCL14	CXCR4
TCF21	7.13368e-302	1.10498	0.887	0.548	2.1401e-298	NAF_CXCL14	TCF21
MGLL	6.95319e-298	0.932303	0.825	0.395	2.08596e-294	NAF_CXCL14	MGLL
MMP2	2.17451e-294	0.919045	0.986	0.805	6.52354e-291	NAF_CXCL14	MMP2
PLAT	2.13625e-285	1.49077	0.901	0.665	6.40875e-282	NAF_CXCL14	PLAT
HHIP	4.61329e-282	0.885688	0.89	0.601	1.38399e-278	NAF_CXCL14	HHIP
VWA1	5.85666e-275	0.279352	0.837	0.465	1.757e-271	NAF_CXCL14	VWA1
TMEM100	2.68407e-274	0.882632	0.905	0.609	8.05221e-271	NAF_CXCL14	TMEM100
FIBIN	3.42006e-274	0.794326	0.882	0.515	1.02602e-270	NAF_CXCL14	FIBIN
PDGFRA	3.6701e-272	1.06959	0.965	0.788	1.10103e-268	NAF_CXCL14	PDGFRA
PCDH18	9.63744e-269	0.972072	0.75	0.4	2.89123e-265	NAF_CXCL14	PCDH18
MFAP4	5.43302e-267	0.901136	0.983	0.805	1.6299e-263	NAF_CXCL14	MFAP4
LUM	4.44953e-266	1.11724	0.971	0.823	1.33486e-262	NAF_CXCL14	LUM
GULP1	1.36541e-265	0.359881	0.901	0.415	4.09623e-262	NAF_CXCL14	GULP1
COL6A1	1.10717e-256	0.966352	0.968	0.835	3.32151e-253	NAF_CXCL14	COL6A1
LTBP1	5.45897e-248	0.914007	0.871	0.626	1.63769e-244	NAF_CXCL14	LTBP1
FBLN5	2.65879e-236	0.95806	0.818	0.529	7.97638e-233	NAF_CXCL14	FBLN5
FOXF1	4.2593e-236	0.918343	0.848	0.646	1.27779e-232	NAF_CXCL14	FOXF1
PTGER2	2.64781e-235	0.811703	0.819	0.516	7.94344e-232	NAF_CXCL14	PTGER2
RBP1	1.32372e-233	0.816447	0.986	0.904	3.97117e-230	NAF_CXCL14	RBP1
COL3A1	4.62392e-232	0.952041	0.996	0.949	1.38718e-228	NAF_CXCL14	COL3A1
DCN	5.1957e-227	0.711529	0.997	0.966	1.55871e-223	NAF_CXCL14	DCN
RGS10	1.59015e-226	0.950504	0.972	0.818	4.77044e-223	NAF_CXCL14	RGS10
PAPPA	4.46089e-225	0.70503	0.871	0.572	1.33827e-221	NAF_CXCL14	PAPPA
EMILIN1	6.44561e-223	0.883504	0.947	0.941	1.93368e-219	NAF_CXCL14	EMILIN1
EMID1	3.12771e-220	1.05206	0.804	0.685	9.38312e-217	NAF_CXCL14	EMID1
DIO2	2.14813e-212	1.13602	0.806	0.491	6.4444e-209	NAF_CXCL14	DIO2
TBXAS1	1.57313e-211	0.669813	0.684	0.33	4.71938e-208	NAF_CXCL14	TBXAS1
LAMC1	9.25583e-210	0.756053	0.91	0.631	2.77675e-206	NAF_CXCL14	LAMC1
LOXL1	1.22186e-208	0.495626	0.941	0.768	3.66558e-205	NAF_CXCL14	LOXL1
A2M	4.06738e-208	0.822666	0.968	0.924	1.22022e-204	NAF_CXCL14	A2M
EVA1B	4.08142e-208	0.295589	0.966	0.9	1.22443e-204	NAF_CXCL14	EVA1B
OLFML3	6.74416e-208	0.792606	0.881	0.643	2.02325e-204	NAF_CXCL14	OLFML3
AKR1B1	2.38839e-204	0.754875	0.851	0.586	7.16516e-201	NAF_CXCL14	AKR1B1
FBN1	8.92951e-203	0.741944	0.751	0.438	2.67885e-199	NAF_CXCL14	FBN1
PDK4	1.1597e-200	0.852837	0.59	0.36	3.47909e-197	NAF_CXCL14	PDK4
CYP27A1	2.77031e-199	0.271755	0.565	0.286	8.31092e-196	NAF_CXCL14	CYP27A1
C1S	7.49801e-198	0.676521	0.994	0.918	2.2494e-194	NAF_CXCL14	C1S
NR2F1	1.38625e-197	0.769882	0.96	0.908	4.15874e-194	NAF_CXCL14	NR2F1
PRDM1	4.35227e-195	0.67997	0.729	0.381	1.30568e-191	NAF_CXCL14	PRDM1
LGR4	4.09119e-192	0.327831	0.689	0.306	1.22736e-188	NAF_CXCL14	LGR4
F3	2.39244e-191	1.28494	0.835	0.703	7.17731e-188	NAF_CXCL14	F3
SPON2	9.10282e-188	0.863963	0.93	0.745	2.73085e-184	NAF_CXCL14	SPON2
PAG1	3.14597e-185	0.394462	0.772	0.369	9.43791e-182	NAF_CXCL14	PAG1
FHL1	9.01136e-185	0.731171	0.896	0.62	2.70341e-181	NAF_CXCL14	FHL1
CYGB	3.24744e-183	0.658334	0.917	0.863	9.74233e-180	NAF_CXCL14	CYGB
PTN	1.20249e-180	1.25512	0.941	0.924	3.60748e-177	NAF_CXCL14	PTN
ISLR	1.22763e-178	0.71163	0.736	0.393	3.68288e-175	NAF_CXCL14	ISLR
NID1	7.39536e-175	0.83036	0.827	0.588	2.21861e-171	NAF_CXCL14	NID1
LAMA4	4.65034e-174	0.88928	0.868	0.703	1.3951e-170	NAF_CXCL14	LAMA4
CARD16	1.19585e-173	0.973546	0.966	0.914	3.58755e-170	NAF_CXCL14	CARD16
CTSK	2.16088e-172	0.864652	0.863	0.748	6.48265e-169	NAF_CXCL14	CTSK
TP53I3	7.31421e-172	0.421981	0.731	0.39	2.19426e-168	NAF_CXCL14	TP53I3
PROCR	1.2635e-169	0.761132	0.815	0.565	3.7905e-166	NAF_CXCL14	PROCR
OAF	1.22908e-168	0.474759	0.877	0.548	3.68724e-165	NAF_CXCL14	OAF
COL6A2	9.77362e-166	0.621091	0.995	0.963	2.93209e-162	NAF_CXCL14	COL6A2
COL12A1	1.7894e-165	0.895243	0.77	0.485	5.36821e-162	NAF_CXCL14	COL12A1
LMCD1	2.86325e-164	0.555372	0.764	0.494	8.58976e-161	NAF_CXCL14	LMCD1
RHOBTB3	3.53941e-162	0.686951	0.862	0.658	1.06182e-158	NAF_CXCL14	RHOBTB3
SDC2	5.11762e-162	0.727538	0.984	0.954	1.53529e-158	NAF_CXCL14	SDC2
CXCL13	9.70995e-162	0.258887	0.551	0.228	2.91298e-158	NAF_CXCL14	CXCL13
PDLIM1	5.65932e-160	0.758022	0.965	0.911	1.6978e-156	NAF_CXCL14	PDLIM1
SERPINF1	7.19117e-159	0.570913	0.95	0.821	2.15735e-155	NAF_CXCL14	SERPINF1
COL5A1	4.09178e-157	0.769319	0.88	0.747	1.22753e-153	NAF_CXCL14	COL5A1
GNG11	9.1979e-155	0.753868	0.938	0.744	2.75937e-151	NAF_CXCL14	GNG11
PPP1R14A	7.92681e-151	0.676903	0.945	0.85	2.37804e-147	NAF_CXCL14	PPP1R14A
LIMCH1	2.81379e-146	0.467858	0.74	0.515	8.44137e-143	NAF_CXCL14	LIMCH1
DYNLT1	3.2775e-142	0.676271	0.923	0.779	9.83251e-139	NAF_CXCL14	DYNLT1
WNT5A	5.05037e-138	0.844152	0.868	0.776	1.51511e-134	NAF_CXCL14	WNT5A
FSTL1	6.79707e-137	0.621636	0.885	0.803	2.03912e-133	NAF_CXCL14	FSTL1
TGFBR2	9.21387e-136	0.565752	0.669	0.441	2.76416e-132	NAF_CXCL14	TGFBR2
F10	1.2451e-135	0.310805	0.566	0.377	3.73531e-132	NAF_CXCL14	F10
LTBP4	6.50596e-135	0.51668	0.944	0.792	1.95179e-131	NAF_CXCL14	LTBP4
RBPMS	1.47004e-133	0.62905	0.844	0.636	4.41013e-130	NAF_CXCL14	RBPMS
TRPA1	7.89838e-133	0.71094	0.72	0.306	2.36951e-129	NAF_CXCL14	TRPA1
IFI44	1.92557e-132	0.292576	0.807	0.588	5.77672e-129	NAF_CXCL14	IFI44
PDLIM4	4.22102e-132	0.470809	0.893	0.545	1.26631e-128	NAF_CXCL14	PDLIM4
ENPP2	4.31398e-132	0.842173	0.72	0.435	1.29419e-128	NAF_CXCL14	ENPP2
HSD17B2	1.11054e-131	0.931444	0.792	0.882	3.33163e-128	NAF_CXCL14	HSD17B2
IFITM1	9.57934e-131	0.713881	0.894	0.712	2.8738e-127	NAF_CXCL14	IFITM1
PLAU	3.34699e-129	0.764766	0.795	0.476	1.0041e-125	NAF_CXCL14	PLAU
SMPDL3A	1.33256e-127	0.776459	0.789	0.754	3.99769e-124	NAF_CXCL14	SMPDL3A
CCL11	1.5347e-119	1.53888	0.844	0.84	4.60411e-116	NAF_CXCL14	CCL11
PROM1	3.11174e-117	0.793451	0.704	0.501	9.33521e-114	NAF_CXCL14	PROM1
TSHZ2	4.04602e-116	0.320587	0.945	0.812	1.21381e-112	NAF_CXCL14	TSHZ2
NDN	3.27521e-115	0.41379	0.96	0.763	9.82564e-112	NAF_CXCL14	NDN
C9orf3	3.53153e-113	0.532345	0.856	0.687	1.05946e-109	NAF_CXCL14	C9orf3
COX7A1	6.98752e-113	0.473671	0.957	0.763	2.09626e-109	NAF_CXCL14	COX7A1
CTSO	5.14743e-111	0.295548	0.803	0.527	1.54423e-107	NAF_CXCL14	CTSO
SPRED1	9.94513e-111	0.252785	0.716	0.391	2.98354e-107	NAF_CXCL14	SPRED1
DKK3	1.31357e-109	0.466902	0.861	0.627	3.94072e-106	NAF_CXCL14	DKK3
HMGB1	1.9932e-109	0.446773	0.996	0.988	5.97961e-106	NAF_CXCL14	HMGB1
COL15A1	3.07428e-109	0.279694	0.712	0.45	9.22283e-106	NAF_CXCL14	COL15A1
PTGS1	1.19891e-108	0.8784	0.73	0.444	3.59672e-105	NAF_CXCL14	PTGS1
OSBPL1A	3.74435e-107	0.326009	0.857	0.589	1.12331e-103	NAF_CXCL14	OSBPL1A
CSTB	7.31691e-107	0.530102	0.871	0.758	2.19507e-103	NAF_CXCL14	CSTB
AGT	1.69243e-105	1.38333	0.72	0.744	5.07728e-102	NAF_CXCL14	AGT
CEBPD	7.71222e-105	0.803465	0.871	0.711	2.31367e-101	NAF_CXCL14	CEBPD
CXCL6	1.10838e-104	0.319155	0.229	0.564	3.32514e-101	NAF_CXCL14	CXCL6
TP53TG1	2.22093e-101	0.325096	0.752	0.48	6.66279e-98	NAF_CXCL14	TP53TG1
LITAF	4.81059e-101	0.375346	0.719	0.469	1.44318e-97	NAF_CXCL14	LITAF
NPY	3.18612e-99	0.847731	0.575	0.203	9.55837e-96	NAF_CXCL14	NPY
EDNRB	1.75669e-97	0.618739	0.833	0.87	5.27006e-94	NAF_CXCL14	EDNRB
SYNPO2	2.05331e-97	0.425041	0.844	0.769	6.15994e-94	NAF_CXCL14	SYNPO2
NDUFC2	1.06816e-96	0.478645	0.968	0.967	3.20449e-93	NAF_CXCL14	NDUFC2
MXRA8	1.15032e-96	0.511724	0.825	0.691	3.45096e-93	NAF_CXCL14	MXRA8
PKIG	1.15384e-96	0.536913	0.864	0.739	3.46151e-93	NAF_CXCL14	PKIG
IFI27	1.15756e-96	0.592599	0.935	0.812	3.47268e-93	NAF_CXCL14	IFI27
DPT	1.59702e-96	0.545289	0.896	0.797	4.79107e-93	NAF_CXCL14	DPT
COL1A1	6.62965e-96	0.486443	0.992	0.933	1.9889e-92	NAF_CXCL14	COL1A1
ASL	2.13353e-94	0.262246	0.43	0.768	6.40059e-91	NAF_CXCL14	ASL
WARS	5.10152e-94	0.605298	0.749	0.499	1.53046e-90	NAF_CXCL14	WARS
TCF4	2.08426e-93	0.464098	0.962	0.925	6.25277e-90	NAF_CXCL14	TCF4
EMP2	8.92831e-93	0.459316	0.871	0.675	2.67849e-89	NAF_CXCL14	EMP2
CDH13	1.07339e-92	0.289399	0.614	0.329	3.22017e-89	NAF_CXCL14	CDH13
SDF2L1	1.69405e-91	0.355078	0.838	0.644	5.08214e-88	NAF_CXCL14	SDF2L1
RPS6KA2	1.99468e-91	0.517417	0.657	0.35	5.98403e-88	NAF_CXCL14	RPS6KA2
CRELD2	2.29433e-91	0.360057	0.723	0.517	6.883e-88	NAF_CXCL14	CRELD2
SCARB2	3.00454e-91	0.506084	0.795	0.659	9.01361e-88	NAF_CXCL14	SCARB2
C2	1.12442e-90	0.479521	0.893	0.748	3.37325e-87	NAF_CXCL14	C2
RPS4Y1	3.21232e-90	0.352276	0.961	0.712	9.63696e-87	NAF_CXCL14	RPS4Y1
AKR7A2	3.17058e-89	0.539832	0.848	0.685	9.51174e-86	NAF_CXCL14	AKR7A2
PDPN	1.39322e-88	0.663707	0.802	0.642	4.17965e-85	NAF_CXCL14	PDPN
F2R	1.47689e-88	0.638114	0.839	0.733	4.43067e-85	NAF_CXCL14	F2R
RRBP1	4.48206e-84	0.466143	0.975	0.95	1.34462e-80	NAF_CXCL14	RRBP1
APLP2	5.83057e-84	0.449072	0.912	0.904	1.74917e-80	NAF_CXCL14	APLP2
RBMS3	6.87164e-84	0.327355	0.624	0.471	2.06149e-80	NAF_CXCL14	RBMS3
SNAI2	8.45643e-84	0.325177	0.946	0.778	2.53693e-80	NAF_CXCL14	SNAI2
BST2	6.18843e-83	0.524516	0.911	0.852	1.85653e-79	NAF_CXCL14	BST2
COL1A2	1.03268e-82	0.36501	0.993	0.958	3.09803e-79	NAF_CXCL14	COL1A2
PMEPA1	1.6685e-82	0.655396	0.904	0.764	5.00551e-79	NAF_CXCL14	PMEPA1
ECM1	1.29096e-81	0.454137	0.825	0.653	3.87288e-78	NAF_CXCL14	ECM1
CD63	3.73513e-81	0.327507	1	0.996	1.12054e-77	NAF_CXCL14	CD63
MT-ATP8	1.37813e-79	0.400336	0.424	0.298	4.13438e-76	NAF_CXCL14	MT-ATP8
PALLD	1.54801e-79	0.566901	0.774	0.654	4.64404e-76	NAF_CXCL14	PALLD
RIN2	1.91529e-77	0.30157	0.927	0.9	5.74588e-74	NAF_CXCL14	RIN2
PXDN	4.7727e-77	0.55272	0.755	0.552	1.43181e-73	NAF_CXCL14	PXDN
UQCRQ	5.44703e-77	0.410797	0.978	0.932	1.63411e-73	NAF_CXCL14	UQCRQ
COL4A5	3.43769e-76	0.639946	0.72	0.562	1.03131e-72	NAF_CXCL14	COL4A5
ALDH2	4.19535e-76	0.498019	0.767	0.689	1.25861e-72	NAF_CXCL14	ALDH2
CDH11	1.56553e-75	0.360557	0.856	0.662	4.69659e-72	NAF_CXCL14	CDH11
COL27A1	1.6392e-74	0.371731	0.706	0.55	4.91761e-71	NAF_CXCL14	COL27A1
PAMR1	4.56614e-74	0.398013	0.646	0.47	1.36984e-70	NAF_CXCL14	PAMR1
C4orf48	1.77689e-72	0.468095	0.783	0.664	5.33067e-69	NAF_CXCL14	C4orf48
EPB41L2	6.83232e-72	0.409185	0.937	0.861	2.0497e-68	NAF_CXCL14	EPB41L2
RALA	6.55964e-71	0.384752	0.613	0.471	1.96789e-67	NAF_CXCL14	RALA
CDKN1C	7.40961e-69	0.339368	0.702	0.509	2.22288e-65	NAF_CXCL14	CDKN1C
LGALS3	1.0058e-68	0.401878	0.848	0.79	3.01739e-65	NAF_CXCL14	LGALS3
PCOLCE	1.68215e-68	0.486353	0.945	0.825	5.04645e-65	NAF_CXCL14	PCOLCE
ITM2C	1.50476e-67	0.425109	0.852	0.752	4.51429e-64	NAF_CXCL14	ITM2C
S100A6	4.701e-67	0.343296	1	0.981	1.4103e-63	NAF_CXCL14	S100A6
PLXDC2	3.57656e-65	0.506959	0.708	0.509	1.07297e-61	NAF_CXCL14	PLXDC2
LAMB1	2.72402e-63	0.472086	0.783	0.683	8.17205e-60	NAF_CXCL14	LAMB1
CADM1	3.6591e-63	0.333171	0.591	0.426	1.09773e-59	NAF_CXCL14	CADM1
ANPEP	4.43077e-63	0.374187	0.51	0.296	1.32923e-59	NAF_CXCL14	ANPEP
ANXA5	1.07803e-62	0.321702	0.958	0.919	3.23408e-59	NAF_CXCL14	ANXA5
CYBRD1	1.53023e-62	0.350943	0.735	0.576	4.5907e-59	NAF_CXCL14	CYBRD1
AURKAIP1	9.38523e-62	0.379507	0.816	0.671	2.81557e-58	NAF_CXCL14	AURKAIP1
NBL1	1.22437e-60	0.588737	0.959	0.963	3.6731e-57	NAF_CXCL14	NBL1
RARRES3	1.88112e-59	0.464531	0.837	0.676	5.64335e-56	NAF_CXCL14	RARRES3
WLS	2.92673e-59	0.534267	0.762	0.749	8.78018e-56	NAF_CXCL14	WLS
TIMM8B	1.35433e-58	0.362389	0.958	0.903	4.063e-55	NAF_CXCL14	TIMM8B
DEFB1	1.64762e-57	1.00647	0.739	0.73	4.94285e-54	NAF_CXCL14	DEFB1
MMP11	1.73639e-57	0.550037	0.656	0.514	5.20917e-54	NAF_CXCL14	MMP11
PLSCR1	5.09256e-57	0.371039	0.72	0.551	1.52777e-53	NAF_CXCL14	PLSCR1
SCPEP1	1.75263e-56	0.421102	0.858	0.898	5.25788e-53	NAF_CXCL14	SCPEP1
FKBP2	3.5274e-56	0.399045	0.953	0.87	1.05822e-52	NAF_CXCL14	FKBP2
GLT8D2	9.9592e-56	0.391052	0.759	0.718	2.98776e-52	NAF_CXCL14	GLT8D2
EI24	2.67569e-55	0.296908	0.892	0.681	8.02708e-52	NAF_CXCL14	EI24
VAMP5	7.15116e-55	0.405716	0.929	0.891	2.14535e-51	NAF_CXCL14	VAMP5
IFITM3	9.13334e-55	0.252886	0.998	0.991	2.74e-51	NAF_CXCL14	IFITM3
APOE	1.26895e-54	0.789441	0.83	0.767	3.80684e-51	NAF_CXCL14	APOE
SELENBP1	1.02898e-53	0.278058	0.678	0.502	3.08695e-50	NAF_CXCL14	SELENBP1
ETS2	3.44234e-53	0.41868	0.71	0.54	1.0327e-49	NAF_CXCL14	ETS2
GGT5	6.92311e-53	0.408648	0.765	0.615	2.07693e-49	NAF_CXCL14	GGT5
HAAO	1.2544e-52	0.402001	0.721	0.68	3.76321e-49	NAF_CXCL14	HAAO
COA3	1.7277e-52	0.318389	0.697	0.623	5.1831e-49	NAF_CXCL14	COA3
PMP22	1.85305e-52	0.385014	0.883	0.866	5.55914e-49	NAF_CXCL14	PMP22
PLBD1	3.5853e-52	0.380081	0.569	0.33	1.07559e-48	NAF_CXCL14	PLBD1
MMP1	9.72712e-52	1.60736	0.708	0.542	2.91814e-48	NAF_CXCL14	MMP1
EMP3	2.14117e-50	0.302097	0.895	0.814	6.42352e-47	NAF_CXCL14	EMP3
CTGF	3.55581e-50	0.317896	0.816	0.648	1.06674e-46	NAF_CXCL14	CTGF
CD81	4.28755e-50	0.398633	0.94	0.85	1.28626e-46	NAF_CXCL14	CD81
CLTB	1.8103e-49	0.29737	0.764	0.661	5.4309e-46	NAF_CXCL14	CLTB
IFI35	2.07643e-49	0.457761	0.756	0.677	6.2293e-46	NAF_CXCL14	IFI35
MT-ND3	1.02023e-48	0.272664	0.999	0.97	3.06069e-45	NAF_CXCL14	MT-ND3
CCL2	2.42209e-48	0.534998	0.733	0.6	7.26627e-45	NAF_CXCL14	CCL2
MYL12B	3.05958e-48	0.362963	0.956	0.944	9.17875e-45	NAF_CXCL14	MYL12B
MFGE8	6.42834e-48	0.312153	0.909	0.852	1.9285e-44	NAF_CXCL14	MFGE8
CD302	9.09522e-48	0.354362	0.739	0.634	2.72857e-44	NAF_CXCL14	CD302
CRISPLD2	1.84102e-47	0.414232	0.867	0.842	5.52307e-44	NAF_CXCL14	CRISPLD2
HSP90B1	5.25755e-47	0.270187	0.955	0.909	1.57727e-43	NAF_CXCL14	HSP90B1
ATOX1	1.75662e-46	0.333031	0.847	0.805	5.26987e-43	NAF_CXCL14	ATOX1
SGCE	5.57875e-46	0.320633	0.808	0.711	1.67363e-42	NAF_CXCL14	SGCE
CST1	1.77183e-45	2.32423	0.512	0.257	5.3155e-42	NAF_CXCL14	CST1
PCDH17	5.48951e-45	0.399386	0.645	0.548	1.64685e-41	NAF_CXCL14	PCDH17
ID3	1.0416e-44	0.360459	0.871	0.69	3.12481e-41	NAF_CXCL14	ID3
FGFR4	1.6334e-44	0.411392	0.675	0.818	4.90021e-41	NAF_CXCL14	FGFR4
COL6A3	2.2357e-44	0.460326	0.84	0.743	6.7071e-41	NAF_CXCL14	COL6A3
LAP3	3.14659e-42	0.360026	0.711	0.571	9.43976e-39	NAF_CXCL14	LAP3
FCGRT	6.84793e-42	0.327325	0.95	0.896	2.05438e-38	NAF_CXCL14	FCGRT
GRN	2.15156e-41	0.334195	0.928	0.906	6.45467e-38	NAF_CXCL14	GRN
MMP10	3.47173e-41	0.454794	0.656	0.492	1.04152e-37	NAF_CXCL14	MMP10
CEP85L	3.80418e-41	0.268405	0.855	0.731	1.14125e-37	NAF_CXCL14	CEP85L
COL5A2	4.23323e-40	0.333746	0.886	0.822	1.26997e-36	NAF_CXCL14	COL5A2
ENG	4.721e-40	0.250104	0.594	0.443	1.4163e-36	NAF_CXCL14	ENG
MRPS6	2.30227e-39	0.309319	0.72	0.685	6.9068e-36	NAF_CXCL14	MRPS6
DST	1.4189e-38	0.289475	0.861	0.831	4.25671e-35	NAF_CXCL14	DST
TM4SF1	2.21956e-38	0.531291	0.812	0.798	6.65868e-35	NAF_CXCL14	TM4SF1
ANGPTL2	2.461e-38	0.494526	0.638	0.562	7.383e-35	NAF_CXCL14	ANGPTL2
DEK	2.59542e-38	0.325951	0.944	0.909	7.78625e-35	NAF_CXCL14	DEK
LOXL2	4.80017e-38	0.265869	0.754	0.585	1.44005e-34	NAF_CXCL14	LOXL2
PSME2	7.48692e-38	0.37232	0.817	0.811	2.24608e-34	NAF_CXCL14	PSME2
PLEKHH2	1.19869e-37	0.323099	0.951	0.957	3.59608e-34	NAF_CXCL14	PLEKHH2
FILIP1L	1.56032e-37	0.393246	0.862	0.821	4.68097e-34	NAF_CXCL14	FILIP1L
COL9A1	3.13476e-36	1.02728	0.612	0.399	9.40429e-33	NAF_CXCL14	COL9A1
PRR16	6.56063e-36	0.439986	0.695	0.709	1.96819e-32	NAF_CXCL14	PRR16
HEXB	2.04513e-35	0.346443	0.741	0.64	6.13538e-32	NAF_CXCL14	HEXB
NEDD9	3.80077e-34	0.257188	0.548	0.397	1.14023e-30	NAF_CXCL14	NEDD9
FHL2	5.98448e-33	0.40655	0.668	0.609	1.79534e-29	NAF_CXCL14	FHL2
GMFG	7.82785e-33	0.346075	0.847	0.881	2.34836e-29	NAF_CXCL14	GMFG
TSPAN4	1.27628e-32	0.347546	0.766	0.714	3.82883e-29	NAF_CXCL14	TSPAN4
SULF1	1.45303e-32	0.293852	0.428	0.394	4.3591e-29	NAF_CXCL14	SULF1
CD44	1.46657e-32	0.317729	0.864	0.844	4.39972e-29	NAF_CXCL14	CD44
CPQ	1.73953e-32	0.360822	0.89	0.907	5.2186e-29	NAF_CXCL14	CPQ
DRAM1	3.34277e-31	0.312695	0.507	0.365	1.00283e-27	NAF_CXCL14	DRAM1
CALU	1.14851e-29	0.268341	0.848	0.803	3.44554e-26	NAF_CXCL14	CALU
TSPAN12	6.70972e-29	0.264275	0.715	0.662	2.01292e-25	NAF_CXCL14	TSPAN12
PSMB9	7.09466e-29	0.43287	0.732	0.762	2.1284e-25	NAF_CXCL14	PSMB9
PSMB5	8.0247e-28	0.250626	0.836	0.77	2.40741e-24	NAF_CXCL14	PSMB5
MRVI1	1.18894e-27	0.300205	0.689	0.71	3.56681e-24	NAF_CXCL14	MRVI1
IL6ST	1.70629e-27	0.284623	0.779	0.721	5.11886e-24	NAF_CXCL14	IL6ST
SERPINB6	6.91989e-26	0.33303	0.872	0.906	2.07597e-22	NAF_CXCL14	SERPINB6
ALDH1A3	2.00367e-25	0.344713	0.63	0.445	6.01101e-22	NAF_CXCL14	ALDH1A3
HTRA1	5.37608e-25	0.378435	0.906	0.851	1.61282e-21	NAF_CXCL14	HTRA1
TIMP2	6.57323e-25	0.269705	0.815	0.841	1.97197e-21	NAF_CXCL14	TIMP2
ETFB	1.55417e-24	0.271132	0.795	0.746	4.66251e-21	NAF_CXCL14	ETFB
HAPLN1	1.65815e-24	0.84898	0.703	0.685	4.97445e-21	NAF_CXCL14	HAPLN1
RDH10	1.3988e-23	0.283142	0.632	0.508	4.1964e-20	NAF_CXCL14	RDH10
RDX	1.64921e-23	0.304831	0.963	0.946	4.94762e-20	NAF_CXCL14	RDX
CASP1	2.32623e-23	0.357845	0.724	0.734	6.97869e-20	NAF_CXCL14	CASP1
MMP14	4.38607e-22	0.287916	0.728	0.686	1.31582e-18	NAF_CXCL14	MMP14
GREM1	7.1267e-22	0.270965	0.418	0.387	2.13801e-18	NAF_CXCL14	GREM1
WFDC1	7.06555e-21	0.418258	0.68	0.752	2.11966e-17	NAF_CXCL14	WFDC1
MT-ND6	8.69561e-21	0.270515	0.516	0.401	2.60868e-17	NAF_CXCL14	MT-ND6
ASPN	1.99672e-20	0.257125	0.564	0.515	5.99016e-17	NAF_CXCL14	ASPN
CXCL1	3.15492e-20	1.01905	0.423	0.335	9.46477e-17	NAF_CXCL14	CXCL1
STAT1	3.61783e-20	0.427704	0.598	0.477	1.08535e-16	NAF_CXCL14	STAT1
SCP2	9.43219e-20	0.255964	0.793	0.799	2.82966e-16	NAF_CXCL14	SCP2
GCLM	2.92506e-19	0.268222	0.663	0.576	8.77517e-16	NAF_CXCL14	GCLM
IL1RL1	3.05456e-19	0.480326	0.376	0.254	9.16368e-16	NAF_CXCL14	IL1RL1
ID1	5.16966e-19	0.25505	0.741	0.604	1.5509e-15	NAF_CXCL14	ID1
CREB3L1	6.85698e-19	0.261458	0.606	0.576	2.05709e-15	NAF_CXCL14	CREB3L1
SHC1	8.35463e-19	0.267283	0.591	0.546	2.50639e-15	NAF_CXCL14	SHC1
IGFBP5	9.05536e-19	0.777981	0.856	0.956	2.71661e-15	NAF_CXCL14	IGFBP5
PYCARD	2.05745e-18	0.267173	0.612	0.574	6.17236e-15	NAF_CXCL14	PYCARD
WWTR1	5.96801e-18	0.263099	0.605	0.592	1.7904e-14	NAF_CXCL14	WWTR1
FKBP7	8.16523e-18	0.25414	0.808	0.847	2.44957e-14	NAF_CXCL14	FKBP7
PSD3	6.84076e-17	0.411476	0.544	0.404	2.05223e-13	NAF_CXCL14	PSD3
GHRL	1.48645e-16	0.953532	0.97	0.981	4.45935e-13	NAF_CXCL14	GHRL
PON2	4.97061e-16	0.252872	0.587	0.472	1.49118e-12	NAF_CXCL14	PON2
LPP	7.41341e-16	0.264791	0.717	0.716	2.22402e-12	NAF_CXCL14	LPP
ITGAV	1.25931e-15	0.26529	0.573	0.554	3.77794e-12	NAF_CXCL14	ITGAV
DLL1	1.95325e-15	0.334757	0.509	0.776	5.85974e-12	NAF_CXCL14	DLL1
GBP1	9.22905e-15	0.323035	0.765	0.752	2.76871e-11	NAF_CXCL14	GBP1
CARHSP1	1.97739e-14	0.266034	0.771	0.833	5.93218e-11	NAF_CXCL14	CARHSP1
ISG15	5.82821e-14	0.336249	0.696	0.659	1.74846e-10	NAF_CXCL14	ISG15
ABCA8	1.05528e-13	0.572641	0.804	0.774	3.16585e-10	NAF_CXCL14	ABCA8
AKR1C1	1.21861e-12	0.372778	0.658	0.796	3.65582e-09	NAF_CXCL14	AKR1C1
INHBA	2.29938e-11	0.267879	0.418	0.584	6.89813e-08	NAF_CXCL14	INHBA
GPSM3	9.72946e-10	0.286961	0.713	0.824	2.91884e-06	NAF_CXCL14	GPSM3
TGM2	1.06377e-08	0.65049	0.506	0.339	3.19132e-05	NAF_CXCL14	TGM2
VCL	2.92936e-08	0.251208	0.628	0.533	8.78807e-05	NAF_CXCL14	VCL
IL7R	5.6689e-08	0.538628	0.303	0.286	0.000170067	NAF_CXCL14	IL7R
SCT	7.79262e-08	0.259099	0.4	0.383	0.000233779	NAF_CXCL14	SCT
GADD45G	1.69412e-07	0.354975	0.606	0.676	0.000508236	NAF_CXCL14	GADD45G
FAM20C	1.8633e-05	0.359051	0.54	0.509	0.0558991	NAF_CXCL14	FAM20C
COCH	3.72583e-05	0.566251	0.444	0.361	0.111775	NAF_CXCL14	COCH
TBX3	6.7446e-05	0.343161	0.714	0.769	0.202338	NAF_CXCL14	TBX3
MMP3	0.000136787	1.48584	0.454	0.43	0.410361	NAF_CXCL14	MMP3
PTGDS	0.00035668	0.521881	0.776	0.733	1	NAF_CXCL14	PTGDS
GNAI1	0.000459353	0.286301	0.659	0.758	1	NAF_CXCL14	GNAI1
TPST1	0.000473765	0.288217	0.453	0.538	1	NAF_CXCL14	TPST1
HOTAIRM1	0.00441696	0.263601	0.573	0.611	1	NAF_CXCL14	HOTAIRM1
RGS5	0	4.37935	0.987	0.421	0	CAF_RGS5	RGS5
CSRP2	0	3.22177	0.958	0.4	0	CAF_RGS5	CSRP2
FRZB	0	2.59562	0.966	0.777	0	CAF_RGS5	FRZB
COX4I2	0	2.57453	0.959	0.101	0	CAF_RGS5	COX4I2
MYL9	0	2.49731	0.988	0.85	0	CAF_RGS5	MYL9
TAGLN	0	2.32954	0.939	0.691	0	CAF_RGS5	TAGLN
TINAGL1	0	2.30982	0.953	0.351	0	CAF_RGS5	TINAGL1
MEF2C	0	2.28092	0.976	0.815	0	CAF_RGS5	MEF2C
ARHGDIB	0	2.24748	0.902	0.446	0	CAF_RGS5	ARHGDIB
CRIP1	0	2.16633	0.961	0.692	0	CAF_RGS5	CRIP1
HIGD1B	0	2.13766	0.969	0.45	0	CAF_RGS5	HIGD1B
NOTCH3	0	2.0203	0.948	0.579	0	CAF_RGS5	NOTCH3
FABP4	0	2.01224	0.856	0.487	0	CAF_RGS5	FABP4
PRSS23	0	2.00688	0.907	0.694	0	CAF_RGS5	PRSS23
IGFBP7	0	1.96882	1	0.968	0	CAF_RGS5	IGFBP7
MCAM	0	1.92525	0.873	0.258	0	CAF_RGS5	MCAM
COL4A1	0	1.90335	0.892	0.51	0	CAF_RGS5	COL4A1
OAZ2	0	1.76158	0.976	0.948	0	CAF_RGS5	OAZ2
NDUFA4L2	0	1.75107	0.971	0.882	0	CAF_RGS5	NDUFA4L2
COL18A1	0	1.74659	0.933	0.618	0	CAF_RGS5	COL18A1
FABP5	0	1.72279	0.948	0.713	0	CAF_RGS5	FABP5
HES4	0	1.68988	0.973	0.708	0	CAF_RGS5	HES4
GJA4	0	1.67187	0.76	0.094	0	CAF_RGS5	GJA4
NR2F2	0	1.62678	0.98	0.601	0	CAF_RGS5	NR2F2
PLXDC1	0	1.62401	0.958	0.588	0	CAF_RGS5	PLXDC1
TPPP3	0	1.61466	0.964	0.849	0	CAF_RGS5	TPPP3
PDGFRB	0	1.58379	0.944	0.777	0	CAF_RGS5	PDGFRB
COL4A2	0	1.52156	0.896	0.592	0	CAF_RGS5	COL4A2
FOXS1	0	1.46449	0.96	0.59	0	CAF_RGS5	FOXS1
MAP1B	0	1.45388	0.91	0.77	0	CAF_RGS5	MAP1B
DSTN	0	1.39662	0.984	0.96	0	CAF_RGS5	DSTN
WFDC11	0	1.37887	0.913	0.699	0	CAF_RGS5	WFDC1
PGF	0	1.36568	0.899	0.702	0	CAF_RGS5	PGF
CD59	0	1.3561	0.969	0.863	0	CAF_RGS5	CD59
RERGL	0	1.27974	0.757	0.071	0	CAF_RGS5	RERGL
ARHGAP29	0	1.26039	0.974	0.719	0	CAF_RGS5	ARHGAP29
CRIP2	0	1.25054	0.904	0.668	0	CAF_RGS5	CRIP2
CLIC1	0	1.20807	0.952	0.87	0	CAF_RGS5	CLIC1
SERPINI1	0	1.1894	0.911	0.602	0	CAF_RGS5	SERPINI1
CALD1	0	1.16794	0.994	0.986	0	CAF_RGS5	CALD1
BCAM	0	1.15907	0.858	0.43	0	CAF_RGS5	BCAM
C1orf54	0	1.15685	0.903	0.452	0	CAF_RGS5	C1orf54
PLN	0	1.0676	0.901	0.15	0	CAF_RGS5	PLN
KLHL23	0	1.03667	0.941	0.588	0	CAF_RGS5	KLHL23
CDH6	0	0.975346	0.923	0.603	0	CAF_RGS5	CDH6
TBX2	0	0.968694	0.925	0.608	0	CAF_RGS5	TBX2
LMOD1	0	0.952548	0.702	0.325	0	CAF_RGS5	LMOD1
ARID5A	0	0.94145	0.962	0.598	0	CAF_RGS5	ARID5A
ZFHX3	0	0.830752	0.946	0.739	0	CAF_RGS5	ZFHX3
GPRC5C	0	0.753719	0.879	0.4	0	CAF_RGS5	GPRC5C
CAMK2N1	0	0.713155	0.938	0.596	0	CAF_RGS5	CAMK2N1
FAM213A	0	0.635075	0.919	0.566	0	CAF_RGS5	FAM213A
C2orf40	0	0.628923	0.881	0.51	0	CAF_RGS5	C2orf40
NT5DC2	0	0.614634	0.917	0.389	0	CAF_RGS5	NT5DC2
RASAL2	0	0.515058	0.893	0.399	0	CAF_RGS5	RASAL2
SASH1	0	0.495564	0.892	0.383	0	CAF_RGS5	SASH1
CCR10	0	0.485721	0.843	0.397	0	CAF_RGS5	CCR10
CA4	0	0.44855	0.965	0.358	0	CAF_RGS5	CA4
DGKH	0	0.445761	0.921	0.631	0	CAF_RGS5	DGKH
IMPA2	0	0.366837	0.859	0.549	0	CAF_RGS5	IMPA2
PCDH1	0	0.365119	0.781	0.218	0	CAF_RGS5	PCDH1
SLFN5	0	0.363035	0.966	0.572	0	CAF_RGS5	SLFN5
MIS18BP1	0	0.33842	0.946	0.483	0	CAF_RGS5	MIS18BP1
CA2	0	0.33596	0.942	0.598	0	CAF_RGS5	CA2
RAB30	0	0.316465	0.87	0.307	0	CAF_RGS5	RAB30
SMAP2	0	0.311627	0.909	0.509	0	CAF_RGS5	SMAP2
MCM7	0	0.296246	0.911	0.44	0	CAF_RGS5	MCM7
ICAM2	0	0.293976	0.852	0.421	0	CAF_RGS5	ICAM2
CDCA7	0	0.293035	0.881	0.16	0	CAF_RGS5	CDCA7
RAPGEF5	0	0.288274	0.854	0.08	0	CAF_RGS5	RAPGEF5
GABPA	0	0.282551	0.868	0.269	0	CAF_RGS5	GABPA
TK1	0	0.270821	0.837	0.24	0	CAF_RGS5	TK1
NDC80	0	0.260759	0.883	0.633	0	CAF_RGS5	NDC80
CYB5D2	0	0.25062	0.922	0.371	0	CAF_RGS5	CYB5D2
PTGIR	3.26147e-307	0.811501	0.945	0.709	9.78441e-304	CAF_RGS5	PTGIR
STOM	6.14479e-303	1.33173	0.886	0.77	1.84344e-299	CAF_RGS5	STOM
CAV1	5.21158e-302	1.19342	0.969	0.837	1.56347e-298	CAF_RGS5	CAV1
MCM3	1.76052e-295	0.300686	0.874	0.463	5.28156e-292	CAF_RGS5	MCM3
TYROBP	7.63651e-295	0.251134	0.833	0.224	2.29095e-291	CAF_RGS5	TYROBP
EFHD2	6.95876e-289	0.345424	0.9	0.574	2.08763e-285	CAF_RGS5	EFHD2
ARPC1A	3.25062e-285	0.652665	0.945	0.924	9.75186e-282	CAF_RGS5	ARPC1A
ITGA1	3.65193e-281	1.39481	0.881	0.793	1.09558e-277	CAF_RGS5	ITGA1
SOCS2	6.95868e-280	0.550567	0.918	0.625	2.0876e-276	CAF_RGS5	SOCS2
TPM1	5.1776e-278	1.15133	0.957	0.854	1.55328e-274	CAF_RGS5	TPM1
MFGE81	6.83818e-277	1.09658	0.958	0.844	2.05145e-273	CAF_RGS5	MFGE8
YPEL2	2.66291e-271	0.345061	0.69	0.26	7.98872e-268	CAF_RGS5	YPEL2
RAC1	1.08903e-270	0.830288	0.98	0.933	3.2671e-267	CAF_RGS5	RAC1
LIMS2	2.3079e-268	0.312921	0.756	0.288	6.9237e-265	CAF_RGS5	LIMS2
LBH	1.65805e-266	1.35043	0.879	0.518	4.97415e-263	CAF_RGS5	LBH
PAWR	3.86417e-260	0.467121	0.914	0.762	1.15925e-256	CAF_RGS5	PAWR
TACC1	1.97247e-259	0.908988	0.878	0.519	5.91742e-256	CAF_RGS5	TACC1
GPX3	1.304e-256	1.19689	0.931	0.539	3.91199e-253	CAF_RGS5	GPX3
IDI1	5.32035e-252	0.372263	0.86	0.349	1.5961e-248	CAF_RGS5	IDI1
CHN1	6.55647e-252	0.919575	0.701	0.301	1.96694e-248	CAF_RGS5	CHN1
PDGFA	5.31098e-251	0.961415	0.722	0.138	1.59329e-247	CAF_RGS5	PDGFA
EBF1	3.08859e-249	1.06732	0.82	0.794	9.26577e-246	CAF_RGS5	EBF1
UTRN	8.22721e-247	0.749179	0.892	0.654	2.46816e-243	CAF_RGS5	UTRN
MYH9	3.43389e-244	1.04636	0.896	0.658	1.03017e-240	CAF_RGS5	MYH9
TPM2	2.69606e-243	1.11771	0.976	0.933	8.08817e-240	CAF_RGS5	TPM2
AKAP12	8.35312e-243	0.659895	0.951	0.498	2.50593e-239	CAF_RGS5	AKAP12
EPS8	4.99711e-240	0.980081	0.857	0.624	1.49913e-236	CAF_RGS5	EPS8
PTK2	1.65288e-238	1.04976	0.761	0.375	4.95864e-235	CAF_RGS5	PTK2
PPIF	2.23154e-238	0.273668	0.786	0.297	6.69462e-235	CAF_RGS5	PPIF
SOD3	6.4478e-233	1.2844	0.992	0.948	1.93434e-229	CAF_RGS5	SOD3
CBX6	6.49798e-228	0.491149	0.956	0.976	1.94939e-224	CAF_RGS5	CBX6
EPAS1	6.89902e-227	1.1633	0.834	0.573	2.06971e-223	CAF_RGS5	EPAS1
EHD2	1.48505e-226	1.02043	0.824	0.63	4.45515e-223	CAF_RGS5	EHD2
AXL	1.31863e-222	0.758039	0.971	0.98	3.9559e-219	CAF_RGS5	AXL
ASAH1	2.48259e-222	1.05664	0.934	0.691	7.44777e-219	CAF_RGS5	ASAH1
THY1	1.13644e-220	1.4923	0.843	0.717	3.40933e-217	CAF_RGS5	THY1
PFKFB3	1.53115e-219	0.414573	0.635	0.259	4.59346e-216	CAF_RGS5	PFKFB3
MYLK	1.89276e-217	1.36416	0.822	0.497	5.67827e-214	CAF_RGS5	MYLK
COX7B	3.06393e-217	0.912781	0.98	0.948	9.19179e-214	CAF_RGS5	COX7B
F101	9.53416e-217	0.267256	0.764	0.344	2.86025e-213	CAF_RGS5	F10
EDNRA	1.67456e-214	1.08087	0.77	0.368	5.02368e-211	CAF_RGS5	EDNRA
TSPAN14	4.99581e-214	0.362399	0.651	0.295	1.49874e-210	CAF_RGS5	TSPAN14
IL6	9.70708e-210	0.38853	0.678	0.269	2.91212e-206	CAF_RGS5	IL6
PI15	1.37901e-209	0.398543	0.101	0.327	4.13704e-206	CAF_RGS5	PI15
CAV2	6.36561e-208	1.00851	0.842	0.617	1.90968e-204	CAF_RGS5	CAV2
TGFB1I1	3.54058e-203	0.919226	0.888	0.717	1.06218e-199	CAF_RGS5	TGFB1I1
PHLDA2	2.56317e-199	1.19743	0.692	0.393	7.68951e-196	CAF_RGS5	PHLDA2
LURAP1L	5.80443e-198	1.10755	0.822	0.847	1.74133e-194	CAF_RGS5	LURAP1L
DAG1	1.27357e-197	0.357404	0.808	0.531	3.82071e-194	CAF_RGS5	DAG1
CYSTM1	3.84458e-191	0.900278	0.921	0.753	1.15337e-187	CAF_RGS5	CYSTM1
C11orf96	9.57235e-191	0.839869	0.973	0.783	2.8717e-187	CAF_RGS5	C11orf96
OLFML2A	3.41209e-189	1.17689	0.659	0.32	1.02363e-185	CAF_RGS5	OLFML2A
PELO	3.71118e-189	0.620617	0.736	0.406	1.11335e-185	CAF_RGS5	PELO
ISG151	9.13686e-189	0.98111	0.904	0.617	2.74106e-185	CAF_RGS5	ISG15
ITGB1	1.37951e-183	0.815067	0.946	0.935	4.13852e-180	CAF_RGS5	ITGB1
CXCL10	1.79895e-183	0.820934	0.405	0.089	5.39686e-180	CAF_RGS5	CXCL10
PPP1R14A1	2.98681e-181	1.0616	0.886	0.866	8.96044e-178	CAF_RGS5	PPP1R14A
CORO1C	1.36436e-180	0.360046	0.93	0.675	4.09308e-177	CAF_RGS5	CORO1C
TUBA1B	5.40779e-179	1.09387	0.954	0.866	1.62234e-175	CAF_RGS5	TUBA1B
CD36	5.64219e-179	1.84876	0.714	0.24	1.69266e-175	CAF_RGS5	CD36
RNF213	7.57463e-179	0.45596	0.938	0.67	2.27239e-175	CAF_RGS5	RNF213
LMNA	3.64893e-170	0.881418	0.928	0.892	1.09468e-166	CAF_RGS5	LMNA
S100A4	3.48682e-167	1.50752	0.854	0.654	1.04604e-163	CAF_RGS5	S100A4
IFIT3	5.00465e-165	0.488943	0.864	0.679	1.5014e-161	CAF_RGS5	IFIT3
PSMG3	5.0375e-156	0.288059	0.907	0.548	1.51125e-152	CAF_RGS5	PSMG3
RPL39L	5.66313e-156	0.31399	0.753	0.379	1.69894e-152	CAF_RGS5	RPL39L
EFHD1	2.55238e-155	0.929632	0.683	0.358	7.65714e-152	CAF_RGS5	EFHD1
2023-09-04	5.46395e-155	1.29118	0.704	0.349	1.63918e-151	CAF_RGS5	2023-09-04
BAG1	1.50246e-154	0.546553	0.878	0.529	4.50739e-151	CAF_RGS5	BAG1
ANXA6	2.43095e-153	0.823355	0.83	0.709	7.29285e-150	CAF_RGS5	ANXA6
VAPB	5.15847e-152	0.257909	0.862	0.558	1.54754e-148	CAF_RGS5	VAPB
PHLDA1	9.98803e-150	0.904815	0.84	0.682	2.99641e-146	CAF_RGS5	PHLDA1
ALCAM	5.70245e-148	0.286987	0.828	0.556	1.71073e-144	CAF_RGS5	ALCAM
YWHAH	2.97963e-146	0.833693	0.894	0.742	8.9389e-143	CAF_RGS5	YWHAH
PTPRG	1.9944e-144	0.365663	0.775	0.394	5.9832e-141	CAF_RGS5	PTPRG
ANGPT2	2.16248e-144	1.41266	0.714	0.759	6.48745e-141	CAF_RGS5	ANGPT2
JAG1	4.08123e-139	0.87678	0.732	0.352	1.22437e-135	CAF_RGS5	JAG1
CYB5R3	6.44477e-139	0.652223	0.886	0.789	1.93343e-135	CAF_RGS5	CYB5R3
MRPS61	1.36485e-138	0.66389	0.935	0.641	4.09456e-135	CAF_RGS5	MRPS6
SNCG	2.10785e-136	0.757745	0.707	0.2	6.32356e-133	CAF_RGS5	SNCG
MT-CO3	5.10735e-136	0.531178	0.993	0.967	1.5322e-132	CAF_RGS5	MT-CO3
FAM13C	1.04977e-134	0.693116	0.843	0.649	3.14932e-131	CAF_RGS5	FAM13C
NCOA7	1.09984e-134	0.528071	0.629	0.377	3.29952e-131	CAF_RGS5	NCOA7
CCND1	3.82213e-132	0.812758	0.828	0.574	1.14664e-128	CAF_RGS5	CCND1
NDUFB3	4.98291e-132	0.643219	0.93	0.875	1.49487e-128	CAF_RGS5	NDUFB3
CNN3	1.22962e-131	0.626476	0.909	0.862	3.68885e-128	CAF_RGS5	CNN3
MYO1B	4.52429e-131	0.967662	0.704	0.372	1.35729e-127	CAF_RGS5	MYO1B
HLA-E	1.53876e-130	0.756971	0.984	0.901	4.61629e-127	CAF_RGS5	HLA-E
CD248	1.61866e-130	0.862513	0.701	0.42	4.85597e-127	CAF_RGS5	CD248
DUSP14	2.75675e-130	0.806813	0.636	0.303	8.27026e-127	CAF_RGS5	DUSP14
COX6C	6.62165e-130	0.583442	0.988	0.96	1.98649e-126	CAF_RGS5	COX6C
COX7A11	1.65533e-128	0.747331	0.897	0.784	4.966e-125	CAF_RGS5	COX7A1
TAP1	2.80929e-127	0.449944	0.817	0.559	8.42786e-124	CAF_RGS5	TAP1
RRP7A	1.00061e-126	0.278515	0.594	0.367	3.00184e-123	CAF_RGS5	RRP7A
RAPGEF2	6.67549e-126	0.375056	0.608	0.311	2.00265e-122	CAF_RGS5	RAPGEF2
IFITM31	6.66318e-124	0.477005	0.992	0.992	1.99895e-120	CAF_RGS5	IFITM3
PAMR11	1.20414e-123	0.449474	0.681	0.47	3.61242e-120	CAF_RGS5	PAMR1
GNAI2	2.65713e-123	0.480562	0.944	0.68	7.9714e-120	CAF_RGS5	GNAI2
MT-CO1	3.17417e-122	0.510864	0.995	0.993	9.5225e-119	CAF_RGS5	MT-CO1
CFLAR	3.62888e-122	0.292168	0.923	0.632	1.08866e-118	CAF_RGS5	CFLAR
LASP1	2.16655e-121	0.590579	0.642	0.417	6.49965e-118	CAF_RGS5	LASP1
SMTN	1.15376e-120	0.553217	0.961	0.798	3.46129e-117	CAF_RGS5	SMTN
NEXN	4.17162e-120	0.635087	0.792	0.478	1.25149e-116	CAF_RGS5	NEXN
MT-CO2	3.7005e-119	0.501676	0.993	0.929	1.11015e-115	CAF_RGS5	MT-CO2
LRRC32	5.93685e-118	0.762285	0.697	0.421	1.78105e-114	CAF_RGS5	LRRC32
DDX21	1.26169e-117	0.517989	0.881	0.582	3.78507e-114	CAF_RGS5	DDX21
OPTN	3.37494e-117	0.627389	0.736	0.553	1.01248e-113	CAF_RGS5	OPTN
PTP4A3	3.18961e-116	1.26357	0.691	0.522	9.56883e-113	CAF_RGS5	PTP4A3
POP4	5.7003e-116	0.255568	0.9	0.817	1.71009e-112	CAF_RGS5	POP4
FAM162B	8.83004e-116	1.13506	0.665	0.308	2.64901e-112	CAF_RGS5	FAM162B
DECR1	1.26337e-115	0.385765	0.916	0.593	3.79012e-112	CAF_RGS5	DECR1
ID31	2.87297e-114	0.728698	0.879	0.697	8.6189e-111	CAF_RGS5	ID3
ESAM	1.31737e-113	0.996553	0.666	0.46	3.95211e-110	CAF_RGS5	ESAM
ANO1	8.83194e-113	0.705602	0.689	0.473	2.64958e-109	CAF_RGS5	ANO1
OLFML2B	2.20376e-112	0.708928	0.676	0.29	6.61127e-109	CAF_RGS5	OLFML2B
KCNS3	1.57905e-109	0.608048	0.804	0.713	4.73714e-106	CAF_RGS5	KCNS3
OAF1	1.93178e-109	0.351533	0.939	0.55	5.79533e-106	CAF_RGS5	OAF
SNRPB	3.1522e-109	0.578415	0.977	0.837	9.45661e-106	CAF_RGS5	SNRPB
GKN1	1.94039e-108	0.299261	0.44	0.675	5.82116e-105	CAF_RGS5	GKN1
PTMS	4.29258e-108	0.497972	0.945	0.88	1.28777e-104	CAF_RGS5	PTMS
GBP4	7.03863e-108	0.446572	0.81	0.466	2.11159e-104	CAF_RGS5	GBP4
TSPAN15	2.97228e-107	0.747459	0.643	0.108	8.91685e-104	CAF_RGS5	TSPAN15
SERPINB61	6.90355e-107	0.54496	0.949	0.888	2.07107e-103	CAF_RGS5	SERPINB6
FERMT2	9.28522e-107	0.593353	0.797	0.61	2.78557e-103	CAF_RGS5	FERMT2
IL34	7.88866e-106	0.440381	0.718	0.463	2.3666e-102	CAF_RGS5	IL34
CFL2	1.59581e-105	0.420658	0.932	0.626	4.78742e-102	CAF_RGS5	CFL2
FLNA	2.25361e-105	0.811699	0.863	0.746	6.76084e-102	CAF_RGS5	FLNA
2023-09-11	8.20359e-104	0.866961	0.808	0.747	2.46108e-100	CAF_RGS5	2023-09-11
NCKAP1	3.39976e-101	0.335035	0.905	0.583	1.01993e-97	CAF_RGS5	NCKAP1
RPA3	1.99166e-100	0.364801	0.82	0.559	5.97498e-97	CAF_RGS5	RPA3
YBX1	2.61196e-97	0.533274	0.966	0.955	7.83587e-94	CAF_RGS5	YBX1
CSRP1	6.45073e-96	0.91807	0.757	0.527	1.93522e-92	CAF_RGS5	CSRP1
HSP90AA1	8.24388e-96	0.593294	0.963	0.95	2.47316e-92	CAF_RGS5	HSP90AA1
UACA	1.4912e-95	0.991848	0.752	0.832	4.47361e-92	CAF_RGS5	UACA
KCNMB1	3.19388e-95	0.299103	0.338	0.682	9.58163e-92	CAF_RGS5	KCNMB1
PDLIM5	4.7327e-94	0.67725	0.64	0.495	1.41981e-90	CAF_RGS5	PDLIM5
LIMS1	2.26896e-90	0.671704	0.873	0.779	6.80688e-87	CAF_RGS5	LIMS1
KLF6	2.27804e-90	0.536821	0.913	0.792	6.83412e-87	CAF_RGS5	KLF6
UQCRC1	2.65421e-89	0.555728	0.843	0.711	7.96264e-86	CAF_RGS5	UQCRC1
LRRFIP2	3.71839e-89	0.381086	0.617	0.43	1.11552e-85	CAF_RGS5	LRRFIP2
MARCKS	6.294e-88	0.631134	0.965	0.936	1.8882e-84	CAF_RGS5	MARCKS
CPE	6.55213e-88	0.613006	0.925	0.722	1.96564e-84	CAF_RGS5	CPE
CCL8	1.49666e-87	0.71893	0.234	0.401	4.48998e-84	CAF_RGS5	CCL8
MGST3	1.51277e-87	0.665489	0.931	0.862	4.53832e-84	CAF_RGS5	MGST3
ECE1	6.20243e-87	0.525012	0.642	0.439	1.86073e-83	CAF_RGS5	ECE1
BCAS2	1.2385e-86	0.30242	0.948	0.681	3.7155e-83	CAF_RGS5	BCAS2
EIF4A3	4.03462e-86	0.490472	0.869	0.622	1.21039e-82	CAF_RGS5	EIF4A3
CSPG4	1.26823e-85	0.807152	0.644	0.375	3.80468e-82	CAF_RGS5	CSPG4
TFF1	1.21163e-84	0.256772	0.857	0.851	3.63489e-81	CAF_RGS5	TFF1
MAP3K7CL	2.66236e-83	1.18815	0.647	0.328	7.98709e-80	CAF_RGS5	MAP3K7CL
TSC22D1	6.389e-83	0.941594	0.99	0.89	1.9167e-79	CAF_RGS5	TSC22D1
STMN1	1.66038e-81	0.368455	0.933	0.601	4.98114e-78	CAF_RGS5	STMN1
PLS3	3.00274e-80	0.48566	0.907	0.741	9.00823e-77	CAF_RGS5	PLS3
HSPB1	4.52891e-80	0.630931	0.962	0.936	1.35867e-76	CAF_RGS5	HSPB1
DLC1	1.12856e-79	0.586117	0.705	0.43	3.38567e-76	CAF_RGS5	DLC1
SNRK	1.86902e-79	0.392588	0.665	0.378	5.60706e-76	CAF_RGS5	SNRK
PTPN12	1.9232e-79	0.304953	0.913	0.659	5.76961e-76	CAF_RGS5	PTPN12
APOLD1	2.40766e-79	0.364476	0.342	0.445	7.22298e-76	CAF_RGS5	APOLD1
JUNB	3.44234e-79	0.950594	0.951	0.91	1.0327e-75	CAF_RGS5	JUNB
TFPI	7.77226e-79	0.616727	0.898	0.9	2.33168e-75	CAF_RGS5	TFPI
HMGB11	1.22878e-78	0.380849	0.993	0.989	3.68635e-75	CAF_RGS5	HMGB1
TRAK1	2.01709e-78	0.321753	0.549	0.236	6.05126e-75	CAF_RGS5	TRAK1
PRRX1	3.56924e-78	0.402407	0.793	0.628	1.07077e-74	CAF_RGS5	PRRX1
LPP1	1.39566e-75	0.706274	0.792	0.7	4.18697e-72	CAF_RGS5	LPP
RGS16	3.96681e-75	1.13761	0.661	0.274	1.19004e-71	CAF_RGS5	RGS16
ISYNA1	9.48364e-75	0.744578	0.729	0.423	2.84509e-71	CAF_RGS5	ISYNA1
ARHGEF12	2.86017e-74	0.437918	0.921	0.794	8.5805e-71	CAF_RGS5	ARHGEF12
AP1S2	7.84116e-74	0.329017	0.657	0.497	2.35235e-70	CAF_RGS5	AP1S2
FILIP1	1.19534e-73	0.604763	0.832	0.698	3.58602e-70	CAF_RGS5	FILIP1
TNS1	2.14128e-73	0.714542	0.63	0.359	6.42384e-70	CAF_RGS5	TNS1
UGCG	4.2605e-73	0.320163	0.766	0.489	1.27815e-69	CAF_RGS5	UGCG
CTTN	1.81636e-72	0.253762	0.968	0.916	5.44908e-69	CAF_RGS5	CTTN
ZEB2	2.33909e-72	0.478814	0.96	0.803	7.01726e-69	CAF_RGS5	ZEB2
RHOB	7.25925e-71	0.800051	0.832	0.674	2.17777e-67	CAF_RGS5	RHOB
CRIM1	1.10249e-70	0.42516	0.727	0.505	3.30746e-67	CAF_RGS5	CRIM1
UQCR10	3.21917e-70	0.469068	0.96	0.848	9.6575e-67	CAF_RGS5	UQCR10
NME1	1.13339e-69	0.316258	0.896	0.665	3.40018e-66	CAF_RGS5	NME1
DDAH2	5.91708e-68	0.411872	0.977	0.776	1.77512e-64	CAF_RGS5	DDAH2
CTBP2	1.32049e-64	0.331427	0.836	0.664	3.96148e-61	CAF_RGS5	CTBP2
ING1	3.36355e-63	0.272978	0.476	0.324	1.00906e-59	CAF_RGS5	ING1
TPM4	2.38783e-62	0.428149	0.926	0.869	7.16348e-59	CAF_RGS5	TPM4
MYL12B1	8.12763e-62	0.345286	0.948	0.946	2.43829e-58	CAF_RGS5	MYL12B
IFITM2	1.92844e-61	0.424675	0.962	0.939	5.78532e-58	CAF_RGS5	IFITM2
LDHB	7.23502e-61	0.466706	0.923	0.939	2.17051e-57	CAF_RGS5	LDHB
CCL19	5.44652e-60	1.22713	0.705	0.58	1.63396e-56	CAF_RGS5	CCL19
SLIRP	5.57156e-60	0.418559	0.974	0.894	1.67147e-56	CAF_RGS5	SLIRP
NDUFAB1	7.09605e-60	0.444851	0.835	0.782	2.12881e-56	CAF_RGS5	NDUFAB1
TUBA1A	1.00241e-59	0.410852	0.922	0.876	3.00722e-56	CAF_RGS5	TUBA1A
TKT	1.68118e-59	0.426697	0.639	0.594	5.04353e-56	CAF_RGS5	TKT
APP	3.69048e-59	0.423536	0.969	0.875	1.10714e-55	CAF_RGS5	APP
SNRPD1	1.50884e-58	0.391507	0.941	0.855	4.52652e-55	CAF_RGS5	SNRPD1
COX5A	3.64173e-58	0.457927	0.817	0.758	1.09252e-54	CAF_RGS5	COX5A
TUBA1C	3.77478e-58	0.472623	0.72	0.575	1.13244e-54	CAF_RGS5	TUBA1C
TUBB4B	4.43273e-58	0.455072	0.813	0.682	1.32982e-54	CAF_RGS5	TUBB4B
SORBS2	3.21181e-57	0.633709	0.365	0.365	9.63544e-54	CAF_RGS5	SORBS2
IFI271	4.74412e-57	0.47559	0.93	0.819	1.42324e-53	CAF_RGS5	IFI27
SOX4	1.07984e-56	0.400694	0.974	0.844	3.23953e-53	CAF_RGS5	SOX4
TNFAIP3	1.21418e-56	0.439857	0.634	0.363	3.64253e-53	CAF_RGS5	TNFAIP3
PLAU1	1.39439e-56	0.552931	0.647	0.521	4.18317e-53	CAF_RGS5	PLAU
PTPRK	1.31455e-54	0.298677	0.637	0.42	3.94365e-51	CAF_RGS5	PTPRK
TMEM165	2.06127e-53	0.394997	0.877	0.751	6.1838e-50	CAF_RGS5	TMEM165
FGD4	7.49811e-53	0.297429	0.354	0.518	2.24943e-49	CAF_RGS5	FGD4
RHOC	3.70083e-52	0.422645	0.875	0.803	1.11025e-48	CAF_RGS5	RHOC
FDFT1	4.62518e-52	0.348052	0.831	0.737	1.38756e-48	CAF_RGS5	FDFT1
PELI1	1.6199e-51	0.324941	0.559	0.231	4.85971e-48	CAF_RGS5	PELI1
CRYAB	7.96213e-51	0.675864	0.628	0.504	2.38864e-47	CAF_RGS5	CRYAB
ATP1B3	4.32801e-50	0.415059	0.899	0.791	1.2984e-46	CAF_RGS5	ATP1B3
PSMC2	7.60235e-50	0.286949	0.903	0.682	2.28071e-46	CAF_RGS5	PSMC2
MAGED2	4.14034e-49	0.498559	0.852	0.801	1.2421e-45	CAF_RGS5	MAGED2
NR4A1	5.02187e-49	0.841992	0.652	0.441	1.50656e-45	CAF_RGS5	NR4A1
RALBP1	8.68829e-49	0.300822	0.905	0.89	2.60649e-45	CAF_RGS5	RALBP1
TNS3	1.43026e-48	0.583978	0.574	0.478	4.29078e-45	CAF_RGS5	TNS3
MT-ATP81	2.10201e-48	0.340862	0.452	0.298	6.30603e-45	CAF_RGS5	MT-ATP8
MSN	6.35277e-48	0.464703	0.75	0.695	1.90583e-44	CAF_RGS5	MSN
UBD	2.16207e-47	0.555432	0.276	0.196	6.48621e-44	CAF_RGS5	UBD
C20orf27	4.23175e-47	0.821418	0.584	0.459	1.26952e-43	CAF_RGS5	C20orf27
FKBP4	1.28455e-45	0.611992	0.657	0.422	3.85366e-42	CAF_RGS5	FKBP4
MARCKSL1	1.81672e-45	0.688085	0.756	0.687	5.45016e-42	CAF_RGS5	MARCKSL1
NQO1	2.00018e-42	0.271043	0.55	0.48	6.00055e-39	CAF_RGS5	NQO1
RAN	2.34211e-42	0.349917	0.839	0.784	7.02632e-39	CAF_RGS5	RAN
GLRX	2.77171e-42	0.299738	0.538	0.438	8.31512e-39	CAF_RGS5	GLRX
NDUFS6	2.94216e-42	0.403019	0.949	0.94	8.82648e-39	CAF_RGS5	NDUFS6
RBPMS1	5.96004e-42	0.297062	0.808	0.653	1.78801e-38	CAF_RGS5	RBPMS
H2AFV	7.07145e-42	0.383073	0.785	0.694	2.12143e-38	CAF_RGS5	H2AFV
COX8A	9.55495e-42	0.377309	0.863	0.886	2.86648e-38	CAF_RGS5	COX8A
PPP1R18	9.58955e-40	0.406622	0.655	0.53	2.87686e-36	CAF_RGS5	PPP1R18
PKIG1	1.21985e-39	0.313164	0.846	0.749	3.65954e-36	CAF_RGS5	PKIG
PPP1R15A	1.73718e-39	0.614793	0.852	0.77	5.21153e-36	CAF_RGS5	PPP1R15A
COL5A3	3.88356e-39	0.740171	0.516	0.29	1.16507e-35	CAF_RGS5	COL5A3
IRF1	3.94332e-39	0.357298	0.733	0.667	1.183e-35	CAF_RGS5	IRF1
MANF	7.50752e-39	0.274909	0.893	0.721	2.25226e-35	CAF_RGS5	MANF
PLXND1	2.0535e-38	0.380665	0.633	0.451	6.16049e-35	CAF_RGS5	PLXND1
PSMB91	7.64465e-37	0.393808	0.818	0.742	2.29339e-33	CAF_RGS5	PSMB9
PSMB3	2.90605e-36	0.341961	0.975	0.908	8.71815e-33	CAF_RGS5	PSMB3
FSTL11	7.66387e-36	0.304717	0.903	0.803	2.29916e-32	CAF_RGS5	FSTL1
TRIP6	2.36926e-33	0.267382	0.785	0.674	7.10778e-30	CAF_RGS5	TRIP6
NTN4	3.6657e-33	0.617522	0.857	0.752	1.09971e-29	CAF_RGS5	NTN4
PSMB2	6.49236e-33	0.358361	0.782	0.661	1.94771e-29	CAF_RGS5	PSMB2
GNB2	1.22159e-32	0.294917	0.743	0.63	3.66476e-29	CAF_RGS5	GNB2
PDE5A	1.52979e-32	0.354534	0.673	0.628	4.58936e-29	CAF_RGS5	PDE5A
MYH11	2.17311e-32	1.91923	0.577	0.266	6.51934e-29	CAF_RGS5	MYH11
DCTN2	4.34093e-32	0.313613	0.742	0.665	1.30228e-28	CAF_RGS5	DCTN2
ZNF331	6.01982e-32	0.428739	0.516	0.37	1.80594e-28	CAF_RGS5	ZNF331
GEM	8.15889e-32	0.467769	0.668	0.466	2.44767e-28	CAF_RGS5	GEM
PEAK1	3.97823e-30	0.42992	0.624	0.535	1.19347e-26	CAF_RGS5	PEAK1
SPRY1	7.46051e-30	0.322409	0.964	0.944	2.23815e-26	CAF_RGS5	SPRY1
MKL2	2.03205e-29	0.278012	0.612	0.59	6.09614e-26	CAF_RGS5	MKL2
XBP1	9.60347e-29	0.268709	0.722	0.676	2.88104e-25	CAF_RGS5	XBP1
MPRIP	4.47687e-28	0.535376	0.664	0.73	1.34306e-24	CAF_RGS5	MPRIP
PA2G4	2.37786e-27	0.308108	0.86	0.922	7.13358e-24	CAF_RGS5	PA2G4
GADD45B	1.11218e-26	0.824222	0.732	0.628	3.33654e-23	CAF_RGS5	GADD45B
ZYX	2.81336e-26	0.290715	0.691	0.575	8.44007e-23	CAF_RGS5	ZYX
DKK31	2.30922e-25	0.346662	0.718	0.667	6.92765e-22	CAF_RGS5	DKK3
IDH2	2.00088e-24	0.296524	0.705	0.626	6.00265e-21	CAF_RGS5	IDH2
G0S2	4.35791e-24	0.487898	0.762	0.66	1.30737e-20	CAF_RGS5	G0S2
ASAP1	6.61556e-24	0.473251	0.635	0.571	1.98467e-20	CAF_RGS5	ASAP1
PNRC1	5.41397e-23	0.360157	0.879	0.846	1.62419e-19	CAF_RGS5	PNRC1
MINOS1	7.16301e-23	0.275264	0.91	0.933	2.1489e-19	CAF_RGS5	MINOS1
RANBP1	8.21537e-23	0.281886	0.861	0.852	2.46461e-19	CAF_RGS5	RANBP1
EIF5A	1.01285e-22	0.270382	0.802	0.771	3.03855e-19	CAF_RGS5	EIF5A
KLF2	1.20582e-21	0.576873	0.632	0.614	3.61745e-18	CAF_RGS5	KLF2
MYC	2.79666e-21	0.54515	0.559	0.478	8.38998e-18	CAF_RGS5	MYC
TDO2	1.37439e-20	0.467672	0.65	0.561	4.12316e-17	CAF_RGS5	TDO2
PLAC9	2.24652e-20	0.276086	0.799	0.903	6.73956e-17	CAF_RGS5	PLAC9
TIMP3	6.31553e-20	0.278301	0.754	0.712	1.89466e-16	CAF_RGS5	TIMP3
VCL1	7.04678e-20	0.317588	0.646	0.534	2.11404e-16	CAF_RGS5	VCL
ITM2C1	9.57545e-19	0.251733	0.803	0.767	2.87264e-15	CAF_RGS5	ITM2C
CNN1	1.49719e-18	0.833778	0.495	0.348	4.49156e-15	CAF_RGS5	CNN1
RRAS	3.62387e-18	0.275006	0.862	0.77	1.08716e-14	CAF_RGS5	RRAS
ATF3	4.03937e-18	0.432773	0.687	0.522	1.21181e-14	CAF_RGS5	ATF3
TNC	5.44315e-18	0.629553	0.378	0.256	1.63294e-14	CAF_RGS5	TNC
CDKN1A	1.54933e-17	0.705839	0.678	0.595	4.64798e-14	CAF_RGS5	CDKN1A
FILIP1L1	1.57213e-17	0.337541	0.757	0.845	4.71639e-14	CAF_RGS5	FILIP1L
CDC42EP4	3.78436e-17	0.265502	0.668	0.621	1.13531e-13	CAF_RGS5	CDC42EP4
CACYBP	5.67254e-17	0.308543	0.778	0.723	1.70176e-13	CAF_RGS5	CACYBP
NEURL1B	8.92039e-17	0.606781	0.607	0.633	2.67612e-13	CAF_RGS5	NEURL1B
ENTPD1	9.64067e-17	0.584803	0.59	0.642	2.8922e-13	CAF_RGS5	ENTPD1
S100A3	1.60475e-16	0.29559	0.432	0.257	4.81426e-13	CAF_RGS5	S100A3
EHD1	1.08478e-15	0.288146	0.523	0.408	3.25435e-12	CAF_RGS5	EHD1
ITGA3	6.83375e-15	0.253215	0.555	0.467	2.05013e-11	CAF_RGS5	ITGA3
PSME21	6.29901e-14	0.318422	0.775	0.821	1.8897e-10	CAF_RGS5	PSME2
SORBS3	3.50851e-13	0.277465	0.661	0.547	1.05255e-09	CAF_RGS5	SORBS3
TMEM47	4.0687e-13	0.296656	0.649	0.613	1.22061e-09	CAF_RGS5	TMEM47
UBE2E2	7.31536e-13	0.338928	0.69	0.641	2.19461e-09	CAF_RGS5	UBE2E2
CD276	9.45223e-13	0.324595	0.541	0.407	2.83567e-09	CAF_RGS5	CD276
RCAN2	1.47175e-12	0.639231	0.682	0.81	4.41526e-09	CAF_RGS5	RCAN2
NET1	2.67089e-12	0.957527	0.452	0.342	8.01268e-09	CAF_RGS5	NET1
SKA2	9.30636e-12	0.290506	0.696	0.735	2.79191e-08	CAF_RGS5	SKA2
DMPK	1.45168e-11	0.37048	0.512	0.321	4.35504e-08	CAF_RGS5	DMPK
GBP2	1.70393e-11	0.448772	0.937	0.922	5.11179e-08	CAF_RGS5	GBP2
BMP1	2.34356e-11	0.262045	0.637	0.66	7.03069e-08	CAF_RGS5	BMP1
KRT18	2.71352e-11	0.287284	0.775	0.718	8.14057e-08	CAF_RGS5	KRT18
HSPA1B	4.35058e-11	0.305972	0.581	0.52	1.30517e-07	CAF_RGS5	HSPA1B
SYTL2	1.83443e-10	0.464784	0.594	0.567	5.50329e-07	CAF_RGS5	SYTL2
SPARCL1	3.40852e-09	0.342664	0.988	0.979	1.02256e-05	CAF_RGS5	SPARCL1
H2AFZ	4.07487e-08	0.304871	0.862	0.885	0.000122246	CAF_RGS5	H2AFZ
NR4A2	4.83408e-08	0.351171	0.499	0.418	0.000145022	CAF_RGS5	NR4A2
CCL21	7.35861e-08	0.933876	0.614	0.393	0.000220758	CAF_RGS5	CCL21
RASD1	7.78938e-08	0.682312	0.467	0.237	0.000233681	CAF_RGS5	RASD1
LAP31	1.81305e-07	0.38113	0.614	0.598	0.000543914	CAF_RGS5	LAP3
CYGB1	3.96163e-07	0.430957	0.78	0.894	0.00118849	CAF_RGS5	CYGB
SOCS3	6.49743e-07	0.307231	0.695	0.616	0.00194923	CAF_RGS5	SOCS3
MT1A	7.26375e-07	0.495028	0.338	0.355	0.00217913	CAF_RGS5	MT1A
ARHGAP15	4.44401e-06	0.614215	0.562	0.671	0.013332	CAF_RGS5	ARHGAP15
CCL5	4.5182e-06	0.281647	0.757	0.613	0.0135546	CAF_RGS5	CCL5
ETS1	2.63474e-05	0.323387	0.607	0.699	0.0790421	CAF_RGS5	ETS1
MT1M	4.30682e-05	0.28786	0.537	0.534	0.129205	CAF_RGS5	MT1M
HMOX1	0.000201035	0.472863	0.476	0.392	0.603105	CAF_RGS5	HMOX1
MRVI11	0.000286637	0.359358	0.613	0.725	0.85991	CAF_RGS5	MRVI1
ASPN1	0.000564932	0.416609	0.47	0.537	1	CAF_RGS5	ASPN
CDC42BPA	0.00432812	0.272854	0.577	0.709	1	CAF_RGS5	CDC42BPA
CAMK1	0.00562826	0.250499	0.435	0.502	1	CAF_RGS5	CAMK1
SFRP2	0	3.63163	0.945	0.478	0	CAF_SFRP2	SFRP2
MGP	0	2.62337	0.987	0.854	0	CAF_SFRP2	MGP
COL14A1	0	2.31951	0.976	0.593	0	CAF_SFRP2	COL14A1
FBLN1	0	2.11263	0.999	0.872	0	CAF_SFRP2	FBLN1
COL1A21	0	1.80556	0.999	0.962	0	CAF_SFRP2	COL1A2
DIRAS3	0	0.26098	0.97	0.781	0	CAF_SFRP2	DIRAS3
ALDH1A1	5.60536e-300	1.21075	0.99	0.935	1.68161e-296	CAF_SFRP2	ALDH1A1
RGS4	9.75952e-282	0.311043	0.945	0.344	2.92786e-278	CAF_SFRP2	RGS4
CD3D	1.17213e-273	0.256752	0.97	0.706	3.5164e-270	CAF_SFRP2	CD3D
PPIC	4.30017e-262	1.38754	0.993	0.758	1.29005e-258	CAF_SFRP2	PPIC
RGMB	1.994e-242	0.264059	0.934	0.601	5.98199e-239	CAF_SFRP2	RGMB
AKR1C11	3.24757e-206	0.304653	0.98	0.746	9.74271e-203	CAF_SFRP2	AKR1C1
COL1A11	3.28654e-205	1.41369	0.991	0.941	9.85963e-202	CAF_SFRP2	COL1A1
SVIL	1.08732e-199	1.06825	0.97	0.732	3.26195e-196	CAF_SFRP2	SVIL
JAM2	1.14494e-199	0.364601	0.877	0.644	3.43482e-196	CAF_SFRP2	JAM2
SPARCL11	2.14568e-187	1.36655	0.999	0.979	6.43704e-184	CAF_SFRP2	SPARCL1
IGF1	3.22994e-187	1.96263	0.831	0.362	9.68983e-184	CAF_SFRP2	IGF1
ELN	5.02958e-185	1.77016	0.858	0.41	1.50887e-181	CAF_SFRP2	ELN
STEAP2	1.97947e-184	0.391674	0.904	0.538	5.93841e-181	CAF_SFRP2	STEAP2
PRRX11	5.5155e-184	0.947302	0.904	0.632	1.65465e-180	CAF_SFRP2	PRRX1
LUM1	2.42005e-181	1.45519	1	0.839	7.26016e-178	CAF_SFRP2	LUM
CLEC11A	4.20547e-178	1.19377	0.983	0.839	1.26164e-174	CAF_SFRP2	CLEC11A
LTBP41	6.46433e-176	1.1553	0.994	0.807	1.9393e-172	CAF_SFRP2	LTBP4
RUNX1T1	9.14549e-175	0.876602	0.955	0.746	2.74365e-171	CAF_SFRP2	RUNX1T1
DAB2	1.01468e-173	0.890318	0.967	0.683	3.04404e-170	CAF_SFRP2	DAB2
COL8A1	3.27286e-170	1.6982	0.827	0.55	9.81858e-167	CAF_SFRP2	COL8A1
SCG5	3.67308e-170	0.312338	0.936	0.615	1.10192e-166	CAF_SFRP2	SCG5
ASPN2	2.1036e-169	1.26013	0.857	0.492	6.3108e-166	CAF_SFRP2	ASPN
C7	2.18487e-168	1.63299	0.826	0.262	6.55462e-165	CAF_SFRP2	C7
COL3A11	1.49715e-165	1.22401	0.998	0.955	4.49145e-162	CAF_SFRP2	COL3A1
CST3	8.753e-162	1.01618	0.997	0.974	2.6259e-158	CAF_SFRP2	CST3
BGN	6.89087e-160	1.38423	0.93	0.75	2.06726e-156	CAF_SFRP2	BGN
GPNMB	9.86643e-157	1.2519	0.836	0.607	2.95993e-153	CAF_SFRP2	GPNMB
LPAR6	2.6717e-155	0.263205	0.941	0.785	8.01509e-152	CAF_SFRP2	LPAR6
ENC1	1.1225e-154	1.2922	0.965	0.646	3.36751e-151	CAF_SFRP2	ENC1
KCTD12	9.8252e-151	0.448308	0.908	0.624	2.94756e-147	CAF_SFRP2	KCTD12
SMC5	3.63843e-141	0.390025	0.895	0.561	1.09153e-137	CAF_SFRP2	SMC5
DCN1	2.43282e-138	1.19024	0.999	0.97	7.29846e-135	CAF_SFRP2	DCN
PCDH7	4.15387e-138	0.361405	0.897	0.426	1.24616e-134	CAF_SFRP2	PCDH7
SSPN	3.35339e-132	0.749656	0.975	0.802	1.00602e-128	CAF_SFRP2	SSPN
FN1	5.55675e-132	0.851807	0.99	0.722	1.66703e-128	CAF_SFRP2	FN1
NPC2	9.2532e-127	0.860471	0.973	0.885	2.77596e-123	CAF_SFRP2	NPC2
NFIA	9.36656e-127	0.676034	0.991	0.919	2.80997e-123	CAF_SFRP2	NFIA
HTRA11	1.44583e-125	0.804973	0.992	0.849	4.3375e-122	CAF_SFRP2	HTRA1
RAP2B	1.80305e-125	0.268511	0.842	0.497	5.40915e-122	CAF_SFRP2	RAP2B
CFD	2.17207e-125	2.16839	0.997	0.819	6.51622e-122	CAF_SFRP2	CFD
TNFSF10	2.06598e-124	0.26312	0.944	0.609	6.19795e-121	CAF_SFRP2	TNFSF10
SPARC	8.93757e-122	1.05061	0.989	0.961	2.68127e-118	CAF_SFRP2	SPARC
DPT1	3.88871e-120	0.575427	0.993	0.8	1.16661e-116	CAF_SFRP2	DPT
BAG2	6.98212e-120	0.37057	0.942	0.71	2.09464e-116	CAF_SFRP2	BAG2
ITM2A	4.92322e-119	0.744964	0.898	0.691	1.47697e-115	CAF_SFRP2	ITM2A
ID4	1.31285e-118	0.541449	0.841	0.433	3.93854e-115	CAF_SFRP2	ID4
GFPT1	3.92982e-115	0.398417	0.915	0.564	1.17894e-111	CAF_SFRP2	GFPT1
FNBP1	5.34366e-115	0.279229	0.895	0.548	1.6031e-111	CAF_SFRP2	FNBP1
CFH	5.90507e-115	0.962774	0.988	0.862	1.77152e-111	CAF_SFRP2	CFH
STEAP1	4.02193e-114	0.471864	0.881	0.478	1.20658e-110	CAF_SFRP2	STEAP1
GSN	4.49057e-114	1.8458	0.992	0.903	1.34717e-110	CAF_SFRP2	GSN
MDK	2.40129e-113	0.989161	0.948	0.86	7.20387e-110	CAF_SFRP2	MDK
FXYD1	4.64855e-113	0.661885	0.997	0.854	1.39457e-109	CAF_SFRP2	FXYD1
OLFML2B1	3.67731e-112	1.22903	0.706	0.322	1.10319e-108	CAF_SFRP2	OLFML2B
CD55	5.82275e-112	0.760807	0.939	0.511	1.74682e-108	CAF_SFRP2	CD55
VCAN1	1.06157e-110	1.02804	0.96	0.78	3.18472e-107	CAF_SFRP2	VCAN
THY11	1.03714e-109	0.696841	0.954	0.717	3.11141e-106	CAF_SFRP2	THY1
MT-CO11	3.00281e-108	0.695404	0.999	0.993	9.00843e-105	CAF_SFRP2	MT-CO1
SRPX	3.54376e-108	1.13182	0.827	0.627	1.06313e-104	CAF_SFRP2	SRPX
TSHZ21	7.94248e-108	0.546459	0.983	0.826	2.38275e-104	CAF_SFRP2	TSHZ2
PSAP	3.42453e-103	0.643936	0.987	0.914	1.02736e-99	CAF_SFRP2	PSAP
JAG11	1.37032e-99	0.879214	0.72	0.388	4.11096e-96	CAF_SFRP2	JAG1
MXRA5	3.71217e-99	0.732064	0.968	0.706	1.11365e-95	CAF_SFRP2	MXRA5
MSRB3	4.64953e-98	0.463878	0.907	0.534	1.39486e-94	CAF_SFRP2	MSRB3
THBS2	6.94525e-98	0.689734	0.86	0.478	2.08357e-94	CAF_SFRP2	THBS2
APOE1	1.98569e-97	1.59348	0.871	0.771	5.95708e-94	CAF_SFRP2	APOE
SERPINF11	1.00303e-95	1.06662	0.933	0.84	3.00909e-92	CAF_SFRP2	SERPINF1
REEP3	7.40755e-92	0.355143	0.977	0.834	2.22227e-88	CAF_SFRP2	REEP3
ABCA81	1.49785e-90	0.525925	0.991	0.759	4.49354e-87	CAF_SFRP2	ABCA8
COL16A1	1.18374e-89	0.762885	0.709	0.343	3.55123e-86	CAF_SFRP2	COL16A1
CTSK1	8.14041e-89	0.856387	0.975	0.752	2.44212e-85	CAF_SFRP2	CTSK
SNX9	8.85028e-86	0.33801	0.778	0.456	2.65508e-82	CAF_SFRP2	SNX9
INHBA1	5.65241e-85	0.73015	0.841	0.52	1.69572e-81	CAF_SFRP2	INHBA
WWTR11	6.62314e-85	0.369314	0.888	0.566	1.98694e-81	CAF_SFRP2	WWTR1
JMJD1C	2.27892e-84	0.435643	0.971	0.829	6.83675e-81	CAF_SFRP2	JMJD1C
ODF3B	2.28352e-84	0.251917	0.893	0.503	6.85057e-81	CAF_SFRP2	ODF3B
CERCAM	2.83017e-84	0.648121	0.874	0.631	8.4905e-81	CAF_SFRP2	CERCAM
CKAP4	6.62746e-84	0.656821	0.873	0.638	1.98824e-80	CAF_SFRP2	CKAP4
EPSTI1	8.88983e-83	0.438867	0.946	0.753	2.66695e-79	CAF_SFRP2	EPSTI1
PDLIM3	8.32066e-82	0.814314	0.897	0.62	2.4962e-78	CAF_SFRP2	PDLIM3
NFIB	7.89685e-81	0.734936	0.831	0.862	2.36906e-77	CAF_SFRP2	NFIB
SEZ6L2	3.91731e-80	0.284057	0.706	0.388	1.17519e-76	CAF_SFRP2	SEZ6L2
IGFBP4	5.00966e-80	0.853464	0.975	0.891	1.5029e-76	CAF_SFRP2	IGFBP4
CDH111	6.34433e-79	0.795858	0.855	0.687	1.9033e-75	CAF_SFRP2	CDH11
PALLD1	6.47291e-79	0.792115	0.847	0.662	1.94187e-75	CAF_SFRP2	PALLD
ZFAND2A	2.66918e-78	0.286097	0.519	0.358	8.00753e-75	CAF_SFRP2	ZFAND2A
GPX8	3.02824e-77	0.518587	0.945	0.704	9.08472e-74	CAF_SFRP2	GPX8
CCND2	1.28703e-76	0.381002	0.957	0.721	3.86109e-73	CAF_SFRP2	CCND2
DDR2	3.9591e-75	0.48172	0.975	0.713	1.18773e-71	CAF_SFRP2	DDR2
PFN2	9.04094e-73	0.458683	0.966	0.738	2.71228e-69	CAF_SFRP2	PFN2
GOLM1	2.70817e-72	0.376517	0.789	0.504	8.12451e-69	CAF_SFRP2	GOLM1
FXYD6	2.60181e-71	0.315055	0.971	0.728	7.80542e-68	CAF_SFRP2	FXYD6
ZEB21	7.3072e-71	0.571913	0.976	0.815	2.19216e-67	CAF_SFRP2	ZEB2
TXNIP	1.41399e-70	0.712646	0.983	0.97	4.24196e-67	CAF_SFRP2	TXNIP
RPS4Y11	3.69521e-70	0.511214	0.892	0.752	1.10856e-66	CAF_SFRP2	RPS4Y1
PLAC91	1.71912e-68	0.977216	0.976	0.876	5.15736e-65	CAF_SFRP2	PLAC9
MATN2	4.69056e-68	0.851811	0.727	0.412	1.40717e-64	CAF_SFRP2	MATN2
LRP1	8.55518e-68	0.483046	0.865	0.587	2.56655e-64	CAF_SFRP2	LRP1
PSIP1	1.7165e-66	0.283485	0.954	0.789	5.14949e-63	CAF_SFRP2	PSIP1
NRP1	4.8222e-65	0.642533	0.726	0.59	1.44666e-61	CAF_SFRP2	NRP1
SEPT111	2.47685e-64	0.480499	0.89	0.745	7.43054e-61	CAF_SFRP2	2023-09-11
MFAP2	1.00922e-63	0.595988	0.846	0.601	3.02766e-60	CAF_SFRP2	MFAP2
IGFBP71	1.66305e-63	0.511569	0.996	0.971	4.98915e-60	CAF_SFRP2	IGFBP7
FOSB	3.39581e-63	1.01358	0.934	0.72	1.01874e-59	CAF_SFRP2	FOSB
PHLDA3	7.42361e-63	0.6525	0.708	0.625	2.22708e-59	CAF_SFRP2	PHLDA3
CTSO1	2.58728e-62	0.26097	0.906	0.553	7.76183e-59	CAF_SFRP2	CTSO
FAM3C	6.37454e-62	0.487926	0.948	0.774	1.91236e-58	CAF_SFRP2	FAM3C
AGTRAP	4.507e-61	0.310272	0.884	0.53	1.3521e-57	CAF_SFRP2	AGTRAP
UBE2E21	1.17628e-60	0.298897	0.861	0.629	3.52885e-57	CAF_SFRP2	UBE2E2
KANK2	2.85859e-60	0.289778	0.975	0.842	8.57578e-57	CAF_SFRP2	KANK2
BMP11	1.14623e-59	0.374318	0.816	0.64	3.43868e-56	CAF_SFRP2	BMP1
BAG3	4.56241e-59	0.588411	0.596	0.449	1.36872e-55	CAF_SFRP2	BAG3
MMP141	8.76256e-59	0.67903	0.831	0.681	2.62877e-55	CAF_SFRP2	MMP14
CDK6	4.25992e-57	0.255192	0.713	0.381	1.27798e-53	CAF_SFRP2	CDK6
CISD1	3.68527e-54	0.327541	0.938	0.813	1.10558e-50	CAF_SFRP2	CISD1
RRBP11	1.03914e-53	0.468659	0.965	0.954	3.11743e-50	CAF_SFRP2	RRBP1
GOLIM4	1.26442e-53	0.356049	0.967	0.852	3.79325e-50	CAF_SFRP2	GOLIM4
EGR1	1.28035e-53	0.97781	0.941	0.792	3.84106e-50	CAF_SFRP2	EGR1
KDELR3	1.32794e-53	0.413941	0.808	0.58	3.98381e-50	CAF_SFRP2	KDELR3
TCEAL4	2.40957e-52	0.393996	0.966	0.925	7.2287e-49	CAF_SFRP2	TCEAL4
CTTN1	1.047e-51	0.335562	0.977	0.92	3.14099e-48	CAF_SFRP2	CTTN
EMILIN11	1.56186e-51	0.435654	0.981	0.939	4.68557e-48	CAF_SFRP2	EMILIN1
CPQ1	6.56539e-50	0.291188	0.981	0.895	1.96962e-46	CAF_SFRP2	CPQ
PROS1	1.35319e-47	0.297653	0.705	0.55	4.05957e-44	CAF_SFRP2	PROS1
BEX4	6.07839e-47	0.259989	0.969	0.781	1.82352e-43	CAF_SFRP2	BEX4
MFAP41	2.05375e-46	0.458796	0.994	0.827	6.16125e-43	CAF_SFRP2	MFAP4
ANTXR1	2.59076e-46	0.432719	0.779	0.608	7.77228e-43	CAF_SFRP2	ANTXR1
LOXL11	3.25527e-46	0.616024	0.808	0.804	9.7658e-43	CAF_SFRP2	LOXL1
MEG3	8.65121e-46	0.30367	0.966	0.848	2.59536e-42	CAF_SFRP2	MEG3
TIMP21	5.998e-45	0.408723	0.931	0.826	1.7994e-41	CAF_SFRP2	TIMP2
LMO4	7.27571e-45	0.287819	0.961	0.818	2.18271e-41	CAF_SFRP2	LMO4
SOD31	2.8598e-44	0.42163	0.999	0.951	8.57941e-41	CAF_SFRP2	SOD3
TPBG	2.88645e-44	0.261972	0.923	0.709	8.65935e-41	CAF_SFRP2	TPBG
NFIX	3.60795e-44	0.389099	0.746	0.602	1.08239e-40	CAF_SFRP2	NFIX
RCN1	1.96171e-43	0.38507	0.867	0.748	5.88512e-40	CAF_SFRP2	RCN1
MALAT1	3.16279e-43	0.411954	1	1	9.48837e-40	CAF_SFRP2	MALAT1
MMP23B	2.21842e-42	0.45072	0.774	0.681	6.65527e-39	CAF_SFRP2	MMP23B
HSPG2	1.5704e-41	0.54931	0.671	0.383	4.71119e-38	CAF_SFRP2	HSPG2
PDLIM7	7.45754e-41	0.419842	0.857	0.762	2.23726e-37	CAF_SFRP2	PDLIM7
FKBP10	9.25071e-41	0.411389	0.885	0.754	2.77521e-37	CAF_SFRP2	FKBP10
DST1	2.52586e-40	0.321778	0.98	0.823	7.57758e-37	CAF_SFRP2	DST
SPTBN1	2.76293e-40	0.415585	0.843	0.65	8.28879e-37	CAF_SFRP2	SPTBN1
HMGN2	1.00899e-39	0.326811	0.979	0.918	3.02698e-36	CAF_SFRP2	HMGN2
NREP	1.92283e-39	0.590251	0.697	0.639	5.76848e-36	CAF_SFRP2	NREP
PCOLCE1	1.49832e-38	0.349881	0.95	0.84	4.49497e-35	CAF_SFRP2	PCOLCE
COL6A21	5.8371e-37	0.333395	0.997	0.967	1.75113e-33	CAF_SFRP2	COL6A2
FOS	9.94084e-37	0.799887	0.902	0.884	2.98225e-33	CAF_SFRP2	FOS
MARCKS1	1.08335e-36	0.264008	0.923	0.943	3.25004e-33	CAF_SFRP2	MARCKS
FKBP71	1.13667e-36	0.282229	0.94	0.829	3.41001e-33	CAF_SFRP2	FKBP7
GAS6	4.36901e-36	0.426735	0.792	0.698	1.3107e-32	CAF_SFRP2	GAS6
VMP1	8.29779e-36	0.461932	0.909	0.753	2.48934e-32	CAF_SFRP2	VMP1
CRABP2	1.06707e-34	0.918182	0.667	0.471	3.2012e-31	CAF_SFRP2	CRABP2
HSPA1B1	1.17485e-34	0.985011	0.633	0.52	3.52454e-31	CAF_SFRP2	HSPA1B
SULF2	4.59019e-34	0.490528	0.679	0.568	1.37706e-30	CAF_SFRP2	SULF2
SPON21	1.8171e-33	0.326557	0.917	0.77	5.45129e-30	CAF_SFRP2	SPON2
COL12A11	2.17847e-33	0.314794	0.704	0.529	6.5354e-30	CAF_SFRP2	COL12A1
HSPH1	6.18286e-33	0.736895	0.633	0.482	1.85486e-29	CAF_SFRP2	HSPH1
SPATS2L	2.05956e-32	0.322829	0.978	0.936	6.17868e-29	CAF_SFRP2	SPATS2L
QSOX1	5.50853e-32	0.28769	0.991	0.818	1.65256e-28	CAF_SFRP2	QSOX1
DPYSL3	2.02302e-31	0.397642	0.676	0.435	6.06907e-28	CAF_SFRP2	DPYSL3
LGALS9	2.30795e-29	0.344656	0.738	0.599	6.92386e-26	CAF_SFRP2	LGALS9
ISLR1	1.10273e-28	0.662641	0.65	0.446	3.3082e-25	CAF_SFRP2	ISLR
IGFBP51	8.42574e-28	0.286532	0.996	0.929	2.52772e-24	CAF_SFRP2	IGFBP5
CTHRC1	9.7366e-28	0.667972	0.711	0.492	2.92098e-24	CAF_SFRP2	CTHRC1
C1R	6.55927e-26	0.352748	0.998	0.974	1.96778e-22	CAF_SFRP2	C1R
RCN3	6.8027e-25	0.287662	0.783	0.587	2.04081e-21	CAF_SFRP2	RCN3
CDKN2B	8.49704e-25	0.407415	0.514	0.399	2.54911e-21	CAF_SFRP2	CDKN2B
C3	9.31189e-25	0.766854	0.746	0.548	2.79357e-21	CAF_SFRP2	C3
SH3PXD2A	1.22291e-24	0.484452	0.875	0.759	3.66872e-21	CAF_SFRP2	SH3PXD2A
HSPA8	1.53767e-24	0.638174	0.875	0.864	4.61302e-21	CAF_SFRP2	HSPA8
PLS31	3.64352e-24	0.367406	0.785	0.768	1.09306e-20	CAF_SFRP2	PLS3
COL6A31	5.18813e-24	0.524405	0.894	0.75	1.55644e-20	CAF_SFRP2	COL6A3
NUPR1	5.63264e-23	0.268463	0.918	0.842	1.68979e-19	CAF_SFRP2	NUPR1
LIMA1	7.08529e-23	0.250213	0.816	0.757	2.12559e-19	CAF_SFRP2	LIMA1
IER2	8.63677e-23	0.5143	0.742	0.749	2.59103e-19	CAF_SFRP2	IER2
FBN11	1.97866e-22	0.700723	0.684	0.486	5.93598e-19	CAF_SFRP2	FBN1
MT-ATP82	3.02821e-22	0.270865	0.354	0.322	9.08462e-19	CAF_SFRP2	MT-ATP8
PHLDB1	3.34889e-22	0.280946	0.658	0.558	1.00467e-18	CAF_SFRP2	PHLDB1
MT-ND31	5.91183e-22	0.269937	1	0.974	1.77355e-18	CAF_SFRP2	MT-ND3
SULF11	1.97769e-21	0.533432	0.626	0.378	5.93306e-18	CAF_SFRP2	SULF1
CD2761	3.97968e-21	0.254754	0.565	0.417	1.1939e-17	CAF_SFRP2	CD276
SYNPO	2.18193e-20	0.253333	0.715	0.579	6.54579e-17	CAF_SFRP2	SYNPO
PKDCC	1.47548e-19	0.634779	0.587	0.493	4.42644e-16	CAF_SFRP2	PKDCC
ROR1	8.20003e-19	0.461761	0.598	0.472	2.46001e-15	CAF_SFRP2	ROR1
CLU	1.94529e-18	0.875944	0.719	0.72	5.83587e-15	CAF_SFRP2	CLU
COL5A21	2.85308e-18	0.275839	0.948	0.824	8.55924e-15	CAF_SFRP2	COL5A2
ALDH1A31	2.90115e-18	0.315042	0.654	0.467	8.70345e-15	CAF_SFRP2	ALDH1A3
HSPA1A	3.15558e-18	0.779351	0.673	0.641	9.46673e-15	CAF_SFRP2	HSPA1A
TMEM98	6.96744e-18	0.260115	0.898	0.882	2.09023e-14	CAF_SFRP2	TMEM98
PBX1	2.05819e-16	0.284917	0.873	0.888	6.17456e-13	CAF_SFRP2	PBX1
HSP90AB1	9.9506e-16	0.376845	0.963	0.953	2.98518e-12	CAF_SFRP2	HSP90AB1
SFRP1	2.27106e-15	0.405812	0.43	0.489	6.81318e-12	CAF_SFRP2	SFRP1
FBLN2	6.15833e-15	1.13967	0.517	0.143	1.8475e-11	CAF_SFRP2	FBLN2
CREB3L11	1.10339e-14	0.275719	0.638	0.576	3.31017e-11	CAF_SFRP2	CREB3L1
SEMA3C	4.30726e-13	0.388406	0.366	0.266	1.29218e-09	CAF_SFRP2	SEMA3C
FAM198B	6.91605e-13	0.273921	0.613	0.463	2.07482e-09	CAF_SFRP2	FAM198B
HSPE1	1.67668e-12	0.271975	0.899	0.82	5.03003e-09	CAF_SFRP2	HSPE1
CFI	3.89503e-12	0.304886	0.631	0.388	1.16851e-08	CAF_SFRP2	CFI
SH3BP5	7.98571e-12	0.27177	0.603	0.399	2.39571e-08	CAF_SFRP2	SH3BP5
KCNQ1OT1	1.70867e-09	0.267206	0.677	0.747	5.12601e-06	CAF_SFRP2	KCNQ1OT1
SMOC2	3.43891e-08	0.427	0.587	0.51	0.000103167	CAF_SFRP2	SMOC2
TIMP31	7.03728e-07	0.564581	0.722	0.719	0.00211118	CAF_SFRP2	TIMP3
HOPX	4.62922e-06	0.377283	0.372	0.38	0.0138877	CAF_SFRP2	HOPX
GPC3	1.71116e-05	0.981704	0.552	0.278	0.0513347	CAF_SFRP2	GPC3
SMC4	3.27558e-05	0.406566	0.502	0.476	0.0982675	CAF_SFRP2	SMC4
MDFI	4.7737e-05	0.302447	0.523	0.413	0.143211	CAF_SFRP2	MDFI
COL10A1	5.15109e-05	0.648427	0.269	0.083	0.154533	CAF_SFRP2	COL10A1
FZD4	5.94167e-05	0.354798	0.497	0.309	0.17825	CAF_SFRP2	FZD4
EPHB2	9.76071e-05	0.378772	0.429	0.384	0.292821	CAF_SFRP2	EPHB2
PCSK1N	0.00272772	0.264057	0.356	0.475	1	CAF_SFRP2	PCSK1N
MFAP5	0.0033084	1.76359	0.445	0.189	1	CAF_SFRP2	MFAP5
RARRES2	0	2.23462	1	0.929	0	CAF_CXCL12	RARRES2
FTL	1.48973e-283	1.05253	1	0.995	4.46919e-280	CAF_CXCL12	FTL
RARRES1	3.36595e-278	1.98916	0.956	0.45	1.00979e-274	CAF_CXCL12	RARRES1
CXCL12	8.53736e-273	1.77257	0.968	0.64	2.56121e-269	CAF_CXCL12	CXCL12
MIF	2.48781e-253	1.21091	1	0.917	7.46344e-250	CAF_CXCL12	MIF
TPI1	2.01291e-250	1.19718	0.997	0.901	6.03872e-247	CAF_CXCL12	TPI1
STEAP11	2.9249e-235	1.01629	0.96	0.472	8.7747e-232	CAF_CXCL12	STEAP1
RPL17	1.27057e-234	0.907506	0.997	0.967	3.81172e-231	CAF_CXCL12	RPL17
GAPDH	5.89941e-233	1.02306	1	0.976	1.76982e-229	CAF_CXCL12	GAPDH
CTHRC11	3.77949e-232	1.5031	0.917	0.473	1.13385e-228	CAF_CXCL12	CTHRC1
CLU1	1.02839e-219	1.33886	0.934	0.699	3.08516e-216	CAF_CXCL12	CLU
ALDOA	7.76509e-217	1.12155	0.985	0.759	2.32953e-213	CAF_CXCL12	ALDOA
IGFBP2	1.22187e-208	1.67738	0.973	0.686	3.66562e-205	CAF_CXCL12	IGFBP2
LDHA	2.77665e-206	1.08952	0.987	0.871	8.32994e-203	CAF_CXCL12	LDHA
LXN	1.39107e-205	1.22792	0.928	0.445	4.17322e-202	CAF_CXCL12	LXN
PCDH71	1.99279e-205	0.323848	0.969	0.421	5.97838e-202	CAF_CXCL12	PCDH7
THBS21	5.56515e-205	1.18203	0.948	0.471	1.66955e-201	CAF_CXCL12	THBS2
EFEMP1	1.19927e-203	1.15402	0.988	0.756	3.59782e-200	CAF_CXCL12	EFEMP1
MFAP21	5.20545e-201	1.14948	0.969	0.59	1.56164e-197	CAF_CXCL12	MFAP2
FAM162A	2.70653e-197	0.991206	0.997	0.69	8.1196e-194	CAF_CXCL12	FAM162A
CA9	4.54114e-196	0.988151	0.98	0.496	1.36234e-192	CAF_CXCL12	CA9
RAP2B1	6.73277e-185	0.266408	0.926	0.49	2.01983e-181	CAF_CXCL12	RAP2B
KRT19	4.63557e-184	0.612808	0.997	0.701	1.39067e-180	CAF_CXCL12	KRT19
STEAP21	5.71234e-184	0.377728	0.93	0.537	1.7137e-180	CAF_CXCL12	STEAP2
DDB2	8.48054e-184	0.328863	0.997	0.786	2.54416e-180	CAF_CXCL12	DDB2
COL8A11	1.73306e-183	1.00193	0.967	0.538	5.19919e-180	CAF_CXCL12	COL8A1
C31	1.27471e-180	0.994626	0.955	0.528	3.82412e-177	CAF_CXCL12	C3
ENO1	9.14767e-179	1.00497	1	0.884	2.7443e-175	CAF_CXCL12	ENO1
TMEM45A	1.01779e-178	0.922321	0.972	0.776	3.05338e-175	CAF_CXCL12	TMEM45A
CRABP21	1.57689e-178	1.80236	0.837	0.455	4.73066e-175	CAF_CXCL12	CRABP2
CFB	3.10488e-173	1.19579	0.895	0.545	9.31464e-170	CAF_CXCL12	CFB
CFI1	1.98253e-170	1.01263	0.849	0.368	5.94759e-167	CAF_CXCL12	CFI
PPDPF	6.46596e-165	0.771032	0.994	0.921	1.93979e-161	CAF_CXCL12	PPDPF
TMSB10	3.30214e-164	0.645141	1	0.993	9.90643e-161	CAF_CXCL12	TMSB10
DES	3.83752e-163	0.740112	0.543	0.133	1.15126e-159	CAF_CXCL12	DES
FTH1	8.38403e-159	0.881242	1	0.998	2.51521e-155	CAF_CXCL12	FTH1
EGFL6	1.92187e-155	1.2597	0.79	0.467	5.7656e-152	CAF_CXCL12	EGFL6
RAMP1	1.28557e-153	0.390803	1	0.712	3.85671e-150	CAF_CXCL12	RAMP1
MDK1	2.44699e-149	1.02761	0.983	0.857	7.34098e-146	CAF_CXCL12	MDK
AK4	2.81957e-144	0.720771	0.685	0.255	8.4587e-141	CAF_CXCL12	AK4
HILPDA	3.69707e-144	1.44345	0.84	0.684	1.10912e-140	CAF_CXCL12	HILPDA
SERPINE2	4.077e-144	1.3542	0.985	0.799	1.2231e-140	CAF_CXCL12	SERPINE2
DDIT4	4.06767e-140	1.27509	0.887	0.545	1.2203e-136	CAF_CXCL12	DDIT4
PRDX4	2.54152e-138	0.745582	0.975	0.773	7.62456e-135	CAF_CXCL12	PRDX4
P4HA1	4.20432e-137	0.786041	0.907	0.594	1.2613e-133	CAF_CXCL12	P4HA1
IFI16	5.99068e-136	0.787423	0.998	0.891	1.7972e-132	CAF_CXCL12	IFI16
BGN1	2.67163e-134	0.863848	0.993	0.745	8.01488e-131	CAF_CXCL12	BGN
PKM	2.71655e-133	0.725405	0.995	0.875	8.14966e-130	CAF_CXCL12	PKM
CLEC11A1	1.0331e-128	0.952895	0.967	0.842	3.09929e-125	CAF_CXCL12	CLEC11A
MFSD1	5.14375e-127	0.638978	0.849	0.509	1.54313e-123	CAF_CXCL12	MFSD1
PLTP	5.7515e-121	0.721289	0.971	0.742	1.72545e-117	CAF_CXCL12	PLTP
CERCAM1	1.93457e-120	0.746463	0.86	0.633	5.80372e-117	CAF_CXCL12	CERCAM
BNIP3	3.51661e-119	0.92528	0.832	0.603	1.05498e-115	CAF_CXCL12	BNIP3
KRT8	1.09551e-118	0.610273	0.979	0.778	3.28652e-115	CAF_CXCL12	KRT8
ATP1B1	1.30625e-115	0.62575	0.987	0.725	3.91875e-112	CAF_CXCL12	ATP1B1
EGFL7	3.01021e-115	0.51338	0.802	0.453	9.03063e-112	CAF_CXCL12	EGFL7
TDO21	2.34823e-114	0.299561	0.927	0.542	7.04469e-111	CAF_CXCL12	TDO2
HBB	8.06873e-114	0.519585	0.899	0.456	2.42062e-110	CAF_CXCL12	HBB
TSPO	4.63095e-113	0.647503	0.965	0.753	1.38929e-109	CAF_CXCL12	TSPO
IFITM21	2.63731e-112	0.535445	0.994	0.938	7.91194e-109	CAF_CXCL12	IFITM2
ASS1	6.9411e-112	0.833479	0.809	0.529	2.08233e-108	CAF_CXCL12	ASS1
MXRA51	5.88162e-111	1.02658	0.945	0.709	1.76449e-107	CAF_CXCL12	MXRA5
NPC21	2.00816e-110	0.787669	0.973	0.885	6.02448e-107	CAF_CXCL12	NPC2
GPX81	3.382e-109	0.637482	0.953	0.704	1.0146e-105	CAF_CXCL12	GPX8
TIMP1	6.77791e-107	0.575984	1	0.973	2.03337e-103	CAF_CXCL12	TIMP1
EGLN3	4.06104e-106	0.665898	0.674	0.327	1.21831e-102	CAF_CXCL12	EGLN3
FN11	2.10198e-105	0.979183	0.961	0.725	6.30594e-102	CAF_CXCL12	FN1
PGAM1	9.23044e-104	0.615487	0.958	0.847	2.76913e-100	CAF_CXCL12	PGAM1
PSAP1	7.08213e-103	0.533822	0.997	0.914	2.12464e-99	CAF_CXCL12	PSAP
SERPINE1	2.85009e-99	0.439938	0.849	0.392	8.55027e-96	CAF_CXCL12	SERPINE1
KDELR31	3.53632e-99	0.613878	0.856	0.576	1.0609e-95	CAF_CXCL12	KDELR3
RAB32	1.66915e-98	0.290037	0.991	0.641	5.00744e-95	CAF_CXCL12	RAB32
TMEM141	1.39434e-97	0.540014	0.945	0.671	4.18303e-94	CAF_CXCL12	TMEM141
TUBB	1.1808e-95	0.585411	0.986	0.888	3.54239e-92	CAF_CXCL12	TUBB
FBXO32	9.25821e-95	0.823943	0.646	0.458	2.77746e-91	CAF_CXCL12	FBXO32
LGALS1	9.43395e-95	0.527043	1	0.997	2.83018e-91	CAF_CXCL12	LGALS1
OCIAD2	5.62778e-94	0.43298	0.937	0.699	1.68834e-90	CAF_CXCL12	OCIAD2
FBLN11	1.66566e-93	0.440631	0.982	0.875	4.99698e-90	CAF_CXCL12	FBLN1
SPARC1	4.95438e-93	0.80479	0.998	0.96	1.48631e-89	CAF_CXCL12	SPARC
GYPC	9.79599e-93	0.5764	0.938	0.74	2.9388e-89	CAF_CXCL12	GYPC
IMPDH2	3.68523e-92	0.686059	0.895	0.716	1.10557e-88	CAF_CXCL12	IMPDH2
SERPINB1	1.72745e-91	0.532465	0.987	0.661	5.18236e-88	CAF_CXCL12	SERPINB1
PERP	7.64272e-91	0.303393	0.967	0.716	2.29282e-87	CAF_CXCL12	PERP
NNMT	4.0797e-90	0.553424	0.98	0.816	1.22391e-86	CAF_CXCL12	NNMT
EFEMP2	7.43439e-90	0.573241	0.954	0.82	2.23032e-86	CAF_CXCL12	EFEMP2
VCAM1	6.06442e-89	0.530356	0.943	0.63	1.81933e-85	CAF_CXCL12	VCAM1
MT2A	9.24462e-89	0.43712	0.992	0.898	2.77339e-85	CAF_CXCL12	MT2A
SPAG4	7.74367e-88	0.290489	0.762	0.442	2.3231e-84	CAF_CXCL12	SPAG4
MT1E	3.36713e-87	0.591927	0.945	0.845	1.01014e-83	CAF_CXCL12	MT1E
CISD11	5.93652e-87	0.464015	0.964	0.811	1.78096e-83	CAF_CXCL12	CISD1
PDLIM31	8.03565e-86	0.838056	0.895	0.621	2.41069e-82	CAF_CXCL12	PDLIM3
C1R1	2.22062e-84	0.584275	1	0.974	6.66187e-81	CAF_CXCL12	C1R
PLOD1	2.29368e-84	0.541177	0.8	0.539	6.88103e-81	CAF_CXCL12	PLOD1
P4HA2	6.05407e-84	0.405785	0.93	0.599	1.81622e-80	CAF_CXCL12	P4HA2
S100A16	5.54096e-83	0.452133	0.886	0.79	1.66229e-79	CAF_CXCL12	S100A16
PLIN2	1.7657e-82	1.07106	0.836	0.657	5.29709e-79	CAF_CXCL12	PLIN2
MSLN	7.82982e-81	0.918912	0.536	0.279	2.34895e-77	CAF_CXCL12	MSLN
EBPL	3.83992e-79	0.426009	0.986	0.814	1.15198e-75	CAF_CXCL12	EBPL
PPFIBP1	1.06436e-78	0.434194	0.93	0.688	3.19308e-75	CAF_CXCL12	PPFIBP1
CTSF	5.66457e-78	0.481841	0.994	0.828	1.69937e-74	CAF_CXCL12	CTSF
PLAUR	1.53187e-76	0.428246	0.873	0.601	4.59561e-73	CAF_CXCL12	PLAUR
PFN21	2.94494e-76	0.418889	0.995	0.736	8.83481e-73	CAF_CXCL12	PFN2
TGFBI	3.27671e-76	0.536512	0.98	0.829	9.83012e-73	CAF_CXCL12	TGFBI
IGFBP6	1.27049e-75	0.529004	0.997	0.872	3.81146e-72	CAF_CXCL12	IGFBP6
PLOD2	1.46664e-75	0.415374	0.918	0.741	4.39991e-72	CAF_CXCL12	PLOD2
CTSB	9.16754e-75	0.515195	0.964	0.821	2.75026e-71	CAF_CXCL12	CTSB
GLIPR1	1.62235e-71	0.384395	0.956	0.693	4.86704e-68	CAF_CXCL12	GLIPR1
TUBA1C1	4.9471e-69	0.478078	0.884	0.573	1.48413e-65	CAF_CXCL12	TUBA1C
TCEA3	9.37292e-69	0.755179	0.765	0.689	2.81188e-65	CAF_CXCL12	TCEA3
RCN31	2.36713e-68	0.579117	0.8	0.587	7.10139e-65	CAF_CXCL12	RCN3
LY6E	1.29333e-67	0.449609	0.983	0.866	3.87998e-64	CAF_CXCL12	LY6E
HMOX11	8.46897e-66	0.434433	0.604	0.387	2.54069e-62	CAF_CXCL12	HMOX1
RPS2	1.06432e-64	0.381318	1	0.999	3.19296e-61	CAF_CXCL12	RPS2
SMS	1.55279e-64	0.375109	0.93	0.746	4.65837e-61	CAF_CXCL12	SMS
SERPING1	1.90762e-62	0.453179	0.997	0.939	5.72286e-59	CAF_CXCL12	SERPING1
F2RL1	6.9013e-62	0.397474	0.77	0.479	2.07039e-58	CAF_CXCL12	F2RL1
VDAC2	8.23007e-62	0.432719	0.99	0.824	2.46902e-58	CAF_CXCL12	VDAC2
FXYD11	1.14702e-60	0.295739	0.984	0.856	3.44107e-57	CAF_CXCL12	FXYD1
CA12	1.9625e-60	0.769728	0.705	0.221	5.88751e-57	CAF_CXCL12	CA12
TNFRSF12A	3.84962e-60	0.480459	0.912	0.605	1.15489e-56	CAF_CXCL12	TNFRSF12A
DUSP23	4.99996e-60	0.567693	0.762	0.524	1.49999e-56	CAF_CXCL12	DUSP23
KRT181	1.3226e-58	0.296182	0.909	0.711	3.96779e-55	CAF_CXCL12	KRT18
CDK4	1.33779e-56	0.410717	0.856	0.711	4.01337e-53	CAF_CXCL12	CDK4
STOML2	5.44472e-54	0.266775	1	0.748	1.63342e-50	CAF_CXCL12	STOML2
EIF4EBP1	1.09303e-53	0.284686	0.817	0.625	3.27909e-50	CAF_CXCL12	EIF4EBP1
NUCB2	2.91407e-52	0.333327	0.927	0.722	8.7422e-49	CAF_CXCL12	NUCB2
MMP23B1	4.51795e-52	0.554979	0.777	0.681	1.35538e-48	CAF_CXCL12	MMP23B
CLDN1	4.81654e-51	0.285783	0.369	0.239	1.44496e-47	CAF_CXCL12	CLDN1
PHB	1.97069e-50	0.289002	0.954	0.799	5.91208e-47	CAF_CXCL12	PHB
SERPINH1	2.89023e-50	0.353146	0.978	0.811	8.6707e-47	CAF_CXCL12	SERPINH1
RAB13	1.07094e-49	0.402755	0.923	0.787	3.21283e-46	CAF_CXCL12	RAB13
CTNNAL1	2.0642e-49	0.268137	0.636	0.47	6.19259e-46	CAF_CXCL12	CTNNAL1
AGTRAP1	9.2531e-49	0.367139	0.777	0.542	2.77593e-45	CAF_CXCL12	AGTRAP
CLEC2B	4.27477e-48	0.404487	0.961	0.776	1.28243e-44	CAF_CXCL12	CLEC2B
A1BG	1.79218e-47	0.280443	0.997	0.765	5.37655e-44	CAF_CXCL12	A1BG
GJB2	2.24986e-47	1.36445	0.649	0.285	6.74958e-44	CAF_CXCL12	GJB2
PCOLCE2	6.32532e-46	0.46879	0.957	0.84	1.8976e-42	CAF_CXCL12	PCOLCE
SPP1	8.34993e-46	0.627744	0.597	0.408	2.50498e-42	CAF_CXCL12	SPP1
ANKRD37	2.93267e-45	0.346823	0.496	0.34	8.79801e-42	CAF_CXCL12	ANKRD37
IL1R1	4.40354e-45	0.398778	0.759	0.587	1.32106e-41	CAF_CXCL12	IL1R1
IGF11	1.72258e-44	0.850743	0.681	0.379	5.16775e-41	CAF_CXCL12	IGF1
CYB5A	6.51346e-43	0.30575	0.915	0.765	1.95404e-39	CAF_CXCL12	CYB5A
BTG3	7.39851e-43	0.269588	0.833	0.622	2.21955e-39	CAF_CXCL12	BTG3
RAB31	2.47944e-42	0.368017	0.737	0.528	7.43832e-39	CAF_CXCL12	RAB31
FKBP101	3.54049e-42	0.301005	0.884	0.755	1.06215e-38	CAF_CXCL12	FKBP10
RGS3	5.01387e-42	0.253298	0.746	0.531	1.50416e-38	CAF_CXCL12	RGS3
LGALS3BP	3.80277e-41	0.358122	0.991	0.971	1.14083e-37	CAF_CXCL12	LGALS3BP
RNASEK	5.2311e-40	0.252268	0.773	0.528	1.56933e-36	CAF_CXCL12	RNASEK
HSP90AB11	5.96629e-40	0.294369	0.995	0.95	1.78989e-36	CAF_CXCL12	HSP90AB1
OS9	2.99117e-38	0.321216	0.964	0.827	8.97351e-35	CAF_CXCL12	OS9
ANXA1	1.59151e-37	0.329685	0.979	0.873	4.77452e-34	CAF_CXCL12	ANXA1
VTN	1.1945e-36	0.348716	0.323	0.251	3.5835e-33	CAF_CXCL12	VTN
FMOD	1.57375e-36	0.311829	0.659	0.445	4.72126e-33	CAF_CXCL12	FMOD
ZFAND2A1	4.00444e-36	0.346969	0.452	0.365	1.20133e-32	CAF_CXCL12	ZFAND2A
RAC2	4.83407e-36	0.512039	0.639	0.605	1.45022e-32	CAF_CXCL12	RAC2
ANTXR11	2.95133e-35	0.323669	0.766	0.61	8.85399e-32	CAF_CXCL12	ANTXR1
GPNMB1	3.19955e-35	0.543	0.685	0.622	9.59865e-32	CAF_CXCL12	GPNMB
KDELR2	4.58834e-35	0.274593	0.958	0.839	1.3765e-31	CAF_CXCL12	KDELR2
POLD4	9.50426e-35	0.306521	0.817	0.607	2.85128e-31	CAF_CXCL12	POLD4
BRI3	1.86301e-34	0.269886	0.993	0.834	5.58903e-31	CAF_CXCL12	BRI3
ARL6IP1	1.91988e-34	0.29667	0.9	0.782	5.75963e-31	CAF_CXCL12	ARL6IP1
HSPB11	2.20167e-34	0.301213	0.994	0.935	6.60501e-31	CAF_CXCL12	HSPB1
VDAC1	3.16675e-34	0.268422	0.897	0.729	9.50026e-31	CAF_CXCL12	VDAC1
PLP2	4.044e-34	0.282211	0.932	0.779	1.2132e-30	CAF_CXCL12	PLP2
CDKN1A1	6.89703e-34	0.413437	0.791	0.592	2.06911e-30	CAF_CXCL12	CDKN1A
FKBP11	1.56629e-33	0.311179	0.737	0.652	4.69888e-30	CAF_CXCL12	FKBP11
BLVRB	1.56179e-31	0.259385	0.988	0.812	4.68536e-28	CAF_CXCL12	BLVRB
ISYNA11	3.4462e-31	0.260747	0.578	0.467	1.03386e-27	CAF_CXCL12	ISYNA1
RCN11	2.44944e-30	0.280846	0.874	0.748	7.34832e-27	CAF_CXCL12	RCN1
MMP21	6.64446e-30	0.288032	0.978	0.83	1.99334e-26	CAF_CXCL12	MMP2
NDUFA4L21	1.53487e-29	0.856233	0.962	0.892	4.6046e-26	CAF_CXCL12	NDUFA4L2
NUPR11	4.03686e-29	0.334784	0.925	0.841	1.21106e-25	CAF_CXCL12	NUPR1
MEST	2.18884e-28	0.371393	0.725	0.45	6.56652e-25	CAF_CXCL12	MEST
PPIC1	2.25881e-28	0.25859	0.952	0.763	6.77642e-25	CAF_CXCL12	PPIC
GJA1	6.9271e-28	0.274716	0.738	0.52	2.07813e-24	CAF_CXCL12	GJA1
NMB	1.51937e-25	0.780458	0.552	0.452	4.55811e-22	CAF_CXCL12	NMB
HSPA81	9.11009e-25	0.281912	0.954	0.857	2.73303e-21	CAF_CXCL12	HSPA8
S100A61	2.30107e-24	0.259087	0.999	0.984	6.9032e-21	CAF_CXCL12	S100A6
HSBP1L1	2.19143e-23	0.319549	0.536	0.487	6.57428e-20	CAF_CXCL12	HSBP1L1
CHI3L1	3.81793e-23	1.19214	0.476	0.187	1.14538e-19	CAF_CXCL12	CHI3L1
ID2	8.31882e-23	0.256431	0.779	0.648	2.49564e-19	CAF_CXCL12	ID2
CKAP41	1.36529e-21	0.270585	0.723	0.653	4.09588e-18	CAF_CXCL12	CKAP4
APOC1	2.01065e-21	0.58232	0.564	0.531	6.03196e-18	CAF_CXCL12	APOC1
FSCN1	3.22264e-21	0.275142	0.712	0.506	9.66792e-18	CAF_CXCL12	FSCN1
GPC31	1.05629e-20	0.413072	0.578	0.276	3.16886e-17	CAF_CXCL12	GPC3
CCNG1	3.33979e-20	0.332822	0.674	0.715	1.00194e-16	CAF_CXCL12	CCNG1
VAT1	3.83987e-19	0.295588	0.675	0.511	1.15196e-15	CAF_CXCL12	VAT1
DHRS3	2.86617e-18	0.437199	0.617	0.646	8.59852e-15	CAF_CXCL12	DHRS3
CXCL2	7.21271e-17	0.682401	0.45	0.356	2.16381e-13	CAF_CXCL12	CXCL2
CYP1B1	3.39475e-14	0.262138	0.371	0.404	1.01842e-10	CAF_CXCL12	CYP1B1
GAS61	8.06405e-14	0.368397	0.722	0.705	2.41921e-10	CAF_CXCL12	GAS6
SCG2	2.20881e-12	0.459974	0.353	0.092	6.62644e-09	CAF_CXCL12	SCG2
DUSP1	3.76182e-12	0.420137	0.911	0.862	1.12854e-08	CAF_CXCL12	DUSP1
SEZ6L21	2.38439e-11	0.387138	0.541	0.405	7.15316e-08	CAF_CXCL12	SEZ6L2
CD68	2.81321e-09	0.364703	0.641	0.576	8.43962e-06	CAF_CXCL12	CD68
ATF31	8.63165e-09	0.384425	0.55	0.551	2.58949e-05	CAF_CXCL12	ATF3
PLA2G16	1.61908e-08	0.280241	0.642	0.584	4.85723e-05	CAF_CXCL12	PLA2G16
CD7	2.3242e-08	0.266852	0.803	0.689	6.9726e-05	CAF_CXCL12	CD7
MT1X	2.92761e-08	0.378703	0.681	0.628	8.78282e-05	CAF_CXCL12	MT1X
SULF12	3.61812e-08	0.256952	0.604	0.382	0.000108544	CAF_CXCL12	SULF1
PCSK1N1	5.30039e-06	0.258999	0.378	0.473	0.0159012	CAF_CXCL12	PCSK1N
SULT1A1	6.66566e-06	0.296915	0.585	0.629	0.019997	CAF_CXCL12	SULT1A1
CLIC3	2.0059e-05	0.275546	0.571	0.446	0.0601771	CAF_CXCL12	CLIC3
CRYAB1	2.83581e-05	0.565365	0.655	0.513	0.0850742	CAF_CXCL12	CRYAB
CAPG	0.000742225	0.265708	0.548	0.476	1	CAF_CXCL12	CAPG
CFD1	0	2.60739	0.99	0.822	0	NAF_CCL2	CFD
FBLN12	3.52822e-244	1.75692	0.993	0.874	1.05847e-240	NAF_CCL2	FBLN1
CCL111	6.56498e-243	2.74437	0.938	0.832	1.96949e-239	NAF_CCL2	CCL11
DCN2	2.00066e-219	1.21794	1	0.97	6.00199e-216	NAF_CCL2	DCN
ZFP36	4.98893e-209	1.7449	0.974	0.769	1.49668e-205	NAF_CCL2	ZFP36
FGF7	9.48281e-203	1.51576	0.905	0.401	2.84484e-199	NAF_CCL2	FGF7
FOS1	3.0674e-179	1.5124	0.989	0.876	9.2022e-176	NAF_CCL2	FOS
FOSB1	8.86182e-179	1.5442	0.944	0.721	2.65855e-175	NAF_CCL2	FOSB
S100P	7.50828e-176	0.50473	0.95	0.808	2.25248e-172	NAF_CCL2	S100P
LUM2	1.29112e-175	1.27188	0.993	0.842	3.87336e-172	NAF_CCL2	LUM
ABCA82	5.78853e-172	1.49817	0.986	0.762	1.73656e-168	NAF_CCL2	ABCA8
JUN	9.83472e-163	1.32314	0.983	0.933	2.95041e-159	NAF_CCL2	JUN
APOD	4.88556e-160	1.20885	0.943	0.555	1.46567e-156	NAF_CCL2	APOD
GKN2	7.49733e-160	0.678495	0.945	0.851	2.2492e-156	NAF_CCL2	GKN2
GSN1	7.97274e-157	1.43986	0.973	0.905	2.39182e-153	NAF_CCL2	GSN
GKN11	2.9206e-146	1.19629	0.85	0.615	8.76181e-143	NAF_CCL2	GKN1
CCL22	7.18683e-146	1.86835	0.901	0.603	2.15605e-142	NAF_CCL2	CCL2
JUNB1	1.16387e-145	1.31197	0.971	0.912	3.49161e-142	NAF_CCL2	JUNB
PLA2G2A	4.54755e-141	0.573484	0.556	0.099	1.36426e-137	NAF_CCL2	PLA2G2A
EGR11	8.64372e-140	1.31409	0.934	0.795	2.59312e-136	NAF_CCL2	EGR1
TCF211	3.88747e-138	1.28927	0.921	0.593	1.16624e-134	NAF_CCL2	TCF21
PTGDS1	4.99004e-138	2.02081	0.975	0.722	1.49701e-134	NAF_CCL2	PTGDS
AGR2	3.47126e-134	0.551556	0.974	0.949	1.04138e-130	NAF_CCL2	AGR2
MATN21	2.38573e-133	0.677428	0.89	0.401	7.15718e-130	NAF_CCL2	MATN2
MFAP42	1.67854e-130	0.983356	0.985	0.829	5.03562e-127	NAF_CCL2	MFAP4
TFPI2	6.57333e-130	2.584	0.792	0.35	1.972e-126	NAF_CCL2	TFPI2
FBLN51	4.15046e-118	0.985715	0.864	0.565	1.24514e-114	NAF_CCL2	FBLN5
KITLG	4.52102e-114	0.440389	0.715	0.3	1.35631e-110	NAF_CCL2	KITLG
OMG	3.02186e-110	0.4732	0.726	0.294	9.06558e-107	NAF_CCL2	OMG
FAM198B1	2.58456e-109	0.636062	0.799	0.449	7.75367e-106	NAF_CCL2	FAM198B
SERPINF12	3.11434e-107	0.913322	0.983	0.836	9.34301e-104	NAF_CCL2	SERPINF1
EMP21	5.83772e-107	0.896543	0.975	0.693	1.75132e-103	NAF_CCL2	EMP2
KLF4	2.93015e-105	1.35132	0.803	0.538	8.79044e-102	NAF_CCL2	KLF4
PMP221	4.71695e-103	1.08044	0.984	0.86	1.41509e-99	NAF_CCL2	PMP22
TPSAB1	7.60453e-100	0.275845	0.938	0.743	2.28136e-96	NAF_CCL2	TPSAB1
MUC1	1.09509e-98	0.268129	0.882	0.71	3.28528e-95	NAF_CCL2	MUC1
LITAF1	1.3369e-98	0.963004	0.737	0.503	4.0107e-95	NAF_CCL2	LITAF
NFKBIA	7.94648e-97	1.12667	0.917	0.778	2.38394e-93	NAF_CCL2	NFKBIA
SRPX1	2.22123e-96	0.956014	0.885	0.624	6.66368e-93	NAF_CCL2	SRPX
KDM6B	5.82986e-96	0.573917	0.8	0.367	1.74896e-92	NAF_CCL2	KDM6B
LIPF	3.10964e-95	0.482566	0.876	0.769	9.32892e-92	NAF_CCL2	LIPF
BMP41	6.91035e-92	0.643742	0.988	0.929	2.0731e-88	NAF_CCL2	BMP4
RBMS31	2.79986e-91	0.575051	0.844	0.473	8.39958e-88	NAF_CCL2	RBMS3
HDAC7	6.74065e-91	0.259197	0.866	0.461	2.0222e-87	NAF_CCL2	HDAC7
PLEKHH21	4.94353e-86	0.50713	0.971	0.954	1.48306e-82	NAF_CCL2	PLEKHH2
MEG31	3.32123e-85	0.983466	0.973	0.848	9.96368e-82	NAF_CCL2	MEG3
IER21	1.11684e-84	1.06548	0.901	0.735	3.35053e-81	NAF_CCL2	IER2
PTGER21	1.67072e-84	0.379334	0.86	0.555	5.01216e-81	NAF_CCL2	PTGER2
SOCS31	3.51472e-84	1.22825	0.824	0.612	1.05442e-80	NAF_CCL2	SOCS3
GNG111	1.6037e-83	1.04908	0.901	0.775	4.81111e-80	NAF_CCL2	GNG11
MLN	5.29223e-82	0.358678	0.279	0.081	1.58767e-78	NAF_CCL2	MLN
HAPLN11	5.55396e-82	0.568556	0.898	0.67	1.66619e-78	NAF_CCL2	HAPLN1
NR4A11	1.11044e-81	0.900832	0.762	0.452	3.33132e-78	NAF_CCL2	NR4A1
MT-ND32	1.80322e-81	0.649487	1	0.974	5.40967e-78	NAF_CCL2	MT-ND3
LTBP42	4.39173e-81	0.864169	0.943	0.814	1.31752e-77	NAF_CCL2	LTBP4
TFPI1	6.24206e-81	0.836619	0.97	0.893	1.87262e-77	NAF_CCL2	TFPI
TMEM471	2.17338e-80	0.580567	0.941	0.59	6.52014e-77	NAF_CCL2	TMEM47
C1S1	4.38854e-80	0.650315	0.985	0.93	1.31656e-76	NAF_CCL2	C1S
TCF7L2	2.68399e-79	0.535816	0.742	0.482	8.05197e-76	NAF_CCL2	TCF7L2
STMN2	3.1182e-77	0.46774	0.266	0.368	9.35459e-74	NAF_CCL2	STMN2
GULP11	3.51744e-77	0.31936	0.797	0.492	1.05523e-73	NAF_CCL2	GULP1
ITGB8	5.67134e-77	0.333295	0.851	0.645	1.7014e-73	NAF_CCL2	ITGB8
FIBIN1	1.19339e-75	0.565198	0.888	0.566	3.58018e-72	NAF_CCL2	FIBIN
GADD45B1	3.42618e-75	0.739005	0.856	0.627	1.02786e-71	NAF_CCL2	GADD45B
NR4A21	7.65984e-75	0.932715	0.752	0.404	2.29795e-71	NAF_CCL2	NR4A2
PPP1R15A1	6.9369e-73	0.778233	0.901	0.774	2.08107e-69	NAF_CCL2	PPP1R15A
SOD2	1.38233e-72	1.10968	0.834	0.658	4.14699e-69	NAF_CCL2	SOD2
SH3KBP1	7.26911e-72	0.313458	0.944	0.664	2.18073e-68	NAF_CCL2	SH3KBP1
MUC5AC	5.34787e-68	0.694742	0.872	0.792	1.60436e-64	NAF_CCL2	MUC5AC
NFKBIZ	9.38227e-68	0.886318	0.776	0.561	2.81468e-64	NAF_CCL2	NFKBIZ
OLFML31	2.85527e-67	0.68464	0.952	0.67	8.5658e-64	NAF_CCL2	OLFML3
CYR61	5.29342e-67	1.00181	0.89	0.697	1.58803e-63	NAF_CCL2	CYR61
CST31	2.55684e-66	0.570821	0.988	0.975	7.67053e-63	NAF_CCL2	CST3
IGFBP52	3.63462e-66	0.771766	0.959	0.933	1.09039e-62	NAF_CCL2	IGFBP5
CEBPD1	2.06629e-65	0.642156	0.895	0.732	6.19888e-62	NAF_CCL2	CEBPD
DNMT1	2.43039e-65	0.276794	0.83	0.572	7.29117e-62	NAF_CCL2	DNMT1
SPARCL12	3.29613e-64	0.570183	0.998	0.979	9.8884e-61	NAF_CCL2	SPARCL1
PLXDC21	4.47614e-64	0.671947	0.831	0.526	1.34284e-60	NAF_CCL2	PLXDC2
CDC42EP2	3.18319e-62	0.333186	0.691	0.409	9.54956e-59	NAF_CCL2	CDC42EP2
ZFP36L1	4.71276e-62	0.82834	0.933	0.91	1.41383e-58	NAF_CCL2	ZFP36L1
TNXB	5.81694e-61	0.774498	0.757	0.491	1.74508e-57	NAF_CCL2	TNXB
CCL13	8.01289e-61	0.829584	0.656	0.316	2.40387e-57	NAF_CCL2	CCL13
DKK32	9.63465e-61	0.699284	0.851	0.661	2.8904e-57	NAF_CCL2	DKK3
LSP11	3.27442e-60	0.441933	0.857	0.574	9.82325e-57	NAF_CCL2	LSP1
TNFAIP2	8.21745e-60	0.632628	0.618	0.354	2.46523e-56	NAF_CCL2	TNFAIP2
IRF8	1.06473e-59	0.471112	0.771	0.576	3.19419e-56	NAF_CCL2	IRF8
FXYD12	3.96402e-59	0.780885	0.975	0.857	1.18921e-55	NAF_CCL2	FXYD1
CFH1	6.26939e-58	0.92402	0.906	0.871	1.88082e-54	NAF_CCL2	CFH
GPX31	2.77081e-56	0.671072	0.834	0.587	8.31242e-53	NAF_CCL2	GPX3
CYP1B11	4.86008e-56	0.346408	0.721	0.373	1.45803e-52	NAF_CCL2	CYP1B1
HSPA1B2	2.82769e-55	0.788974	0.773	0.509	8.48306e-52	NAF_CCL2	HSPA1B
TMEM176B1	3.91658e-55	0.493512	0.967	0.882	1.17497e-51	NAF_CCL2	TMEM176B
CSRNP1	8.6513e-55	0.68925	0.639	0.442	2.59539e-51	NAF_CCL2	CSRNP1
A2M1	2.927e-54	0.841032	0.929	0.933	8.781e-51	NAF_CCL2	A2M
FBLN21	3.19526e-54	0.273032	0.473	0.151	9.58577e-51	NAF_CCL2	FBLN2
IGFBP41	6.32814e-54	0.886164	0.958	0.894	1.89844e-50	NAF_CCL2	IGFBP4
PDK41	9.50889e-54	0.628757	0.664	0.386	2.85267e-50	NAF_CCL2	PDK4
NEAT1	1.29659e-53	0.611363	0.986	0.983	3.88978e-50	NAF_CCL2	NEAT1
BTG2	3.27405e-53	0.915358	0.742	0.535	9.82216e-50	NAF_CCL2	BTG2
DPT2	4.13642e-53	0.579791	0.892	0.811	1.24093e-49	NAF_CCL2	DPT
ITM2A1	3.48759e-52	0.359536	0.861	0.697	1.04628e-48	NAF_CCL2	ITM2A
PLAC92	2.54586e-51	0.689802	0.891	0.885	7.63758e-48	NAF_CCL2	PLAC9
SMAD1	9.82898e-51	0.285254	0.587	0.233	2.94869e-47	NAF_CCL2	SMAD1
H1FX	7.9045e-50	0.402026	0.941	0.84	2.37135e-46	NAF_CCL2	H1FX
NR2F11	9.88248e-49	0.697743	0.918	0.919	2.96474e-45	NAF_CCL2	NR2F1
NOVA11	2.12599e-48	0.303457	0.973	0.884	6.37798e-45	NAF_CCL2	NOVA1
ID21	2.27559e-48	0.888423	0.831	0.645	6.82678e-45	NAF_CCL2	ID2
HSPA1A1	4.1061e-48	0.829771	0.853	0.626	1.23183e-44	NAF_CCL2	HSPA1A
RDH101	8.90922e-48	0.405333	0.757	0.514	2.67277e-44	NAF_CCL2	RDH10
TMEM176A1	9.89445e-48	0.475412	0.918	0.774	2.96833e-44	NAF_CCL2	TMEM176A
TIMP32	4.11841e-47	0.78105	0.83	0.71	1.23552e-43	NAF_CCL2	TIMP3
DUSP11	5.18122e-46	0.691079	0.938	0.86	1.55436e-42	NAF_CCL2	DUSP1
TNFAIP6	6.18758e-46	0.860454	0.818	0.662	1.85627e-42	NAF_CCL2	TNFAIP6
ATF32	1.04694e-45	0.742033	0.714	0.536	3.14083e-42	NAF_CCL2	ATF3
MMP22	5.33521e-45	0.523984	0.967	0.832	1.60056e-41	NAF_CCL2	MMP2
MAFF	1.08079e-44	0.731593	0.708	0.461	3.24238e-41	NAF_CCL2	MAFF
ENG1	1.19648e-43	0.361846	0.612	0.463	3.58945e-40	NAF_CCL2	ENG
IRF11	3.30686e-43	0.904167	0.788	0.669	9.92057e-40	NAF_CCL2	IRF1
IER3	2.39473e-42	0.913524	0.746	0.56	7.18419e-39	NAF_CCL2	IER3
FHL11	2.55676e-42	0.504801	0.861	0.662	7.67029e-39	NAF_CCL2	FHL1
LRP11	2.75374e-42	0.63699	0.772	0.598	8.26121e-39	NAF_CCL2	LRP1
KLF21	1.03088e-41	0.559358	0.798	0.601	3.09264e-38	NAF_CCL2	KLF2
RHOB1	1.91371e-41	0.616628	0.834	0.69	5.74114e-38	NAF_CCL2	RHOB
CCL211	9.09548e-41	0.916666	0.361	0.437	2.72864e-37	NAF_CCL2	CCL21
TNFSF13B	1.47066e-40	0.260465	0.732	0.519	4.41197e-37	NAF_CCL2	TNFSF13B
GGT51	6.54478e-40	0.761842	0.776	0.635	1.96343e-36	NAF_CCL2	GGT5
SOD32	8.38743e-40	0.432741	0.983	0.953	2.51623e-36	NAF_CCL2	SOD3
QSOX11	1.08766e-39	0.572385	0.918	0.827	3.26297e-36	NAF_CCL2	QSOX1
IFRD1	2.73989e-39	0.649795	0.813	0.614	8.21966e-36	NAF_CCL2	IFRD1
EMP1	5.56013e-39	0.860537	0.62	0.508	1.66804e-35	NAF_CCL2	EMP1
SPON22	1.62437e-38	0.485417	0.884	0.775	4.87312e-35	NAF_CCL2	SPON2
SSPN1	1.77796e-37	0.454359	0.941	0.807	5.33387e-34	NAF_CCL2	SSPN
KLF10	3.04007e-37	0.658716	0.721	0.57	9.1202e-34	NAF_CCL2	KLF10
OAF2	3.12479e-37	0.396458	0.84	0.597	9.37438e-34	NAF_CCL2	OAF
TNFSF101	2.02018e-36	0.66839	0.828	0.622	6.06055e-33	NAF_CCL2	TNFSF10
TSPAN8	2.89633e-36	0.254705	0.796	0.641	8.68898e-33	NAF_CCL2	TSPAN8
CXCL3	3.83566e-36	0.451929	0.249	0.342	1.1507e-32	NAF_CCL2	CXCL3
RPS4Y12	9.65334e-36	0.46259	0.975	0.746	2.896e-32	NAF_CCL2	RPS4Y1
MT-ATP83	1.99998e-35	0.416857	0.368	0.321	5.99995e-32	NAF_CCL2	MT-ATP8
CKS1B	4.98576e-35	0.268004	0.857	0.778	1.49573e-31	NAF_CCL2	CKS1B
CASP11	9.23585e-35	0.300401	0.849	0.721	2.77075e-31	NAF_CCL2	CASP1
PAPPA1	2.61605e-34	0.376808	0.781	0.622	7.84816e-31	NAF_CCL2	PAPPA
CH25H	2.16754e-33	0.28142	0.32	0.475	6.50263e-30	NAF_CCL2	CH25H
ZNF503	3.52723e-33	0.252854	0.918	0.721	1.05817e-29	NAF_CCL2	ZNF503
MIDN	8.48712e-33	0.432729	0.587	0.449	2.54614e-29	NAF_CCL2	MIDN
SPTBN11	1.19752e-32	0.571535	0.732	0.662	3.59255e-29	NAF_CCL2	SPTBN1
CEBPB	1.31736e-32	0.605511	0.913	0.863	3.95208e-29	NAF_CCL2	CEBPB
CTSC1	5.96658e-32	0.459109	0.84	0.731	1.78997e-28	NAF_CCL2	CTSC
TFF11	2.22079e-31	0.840195	0.885	0.849	6.66238e-28	NAF_CCL2	TFF1
SERPING11	3.17712e-30	0.360215	0.962	0.943	9.53135e-27	NAF_CCL2	SERPING1
LGALS31	4.98493e-30	0.439542	0.839	0.799	1.49548e-26	NAF_CCL2	LGALS3
ALDH1A11	5.10031e-30	0.470641	0.932	0.94	1.53009e-26	NAF_CCL2	ALDH1A1
GLUL	5.64824e-30	0.650409	0.777	0.658	1.69447e-26	NAF_CCL2	GLUL
CTGF1	7.38696e-29	0.519855	0.822	0.672	2.21609e-25	NAF_CCL2	CTGF
MAFB	9.34948e-29	0.688268	0.658	0.541	2.80484e-25	NAF_CCL2	MAFB
CYBRD11	5.33377e-28	0.590858	0.717	0.6	1.60013e-24	NAF_CCL2	CYBRD1
C71	6.55929e-28	1.15928	0.289	0.315	1.96779e-24	NAF_CCL2	C7
C21	1.1092e-27	0.276655	0.952	0.763	3.32759e-24	NAF_CCL2	C2
SMPDL3A1	2.5967e-27	0.713272	0.75	0.762	7.79011e-24	NAF_CCL2	SMPDL3A
GPC32	2.88114e-27	0.75028	0.482	0.287	8.64341e-24	NAF_CCL2	GPC3
APOE2	3.18131e-27	0.423651	0.838	0.775	9.54393e-24	NAF_CCL2	APOE
S100A131	3.25501e-27	0.3048	0.875	0.78	9.76502e-24	NAF_CCL2	S100A13
TFF2	5.40159e-27	0.604832	0.968	0.976	1.62048e-23	NAF_CCL2	TFF2
PNRC11	6.05455e-27	0.510611	0.919	0.846	1.81637e-23	NAF_CCL2	PNRC1
AKR1B11	6.20907e-27	0.475342	0.782	0.63	1.86272e-23	NAF_CCL2	AKR1B1
CTSL	6.572e-27	0.536216	0.845	0.72	1.9716e-23	NAF_CCL2	CTSL
MUC6	8.71534e-27	0.286271	0.659	0.478	2.6146e-23	NAF_CCL2	MUC6
IGF12	9.96715e-27	0.5926	0.682	0.381	2.99015e-23	NAF_CCL2	IGF1
CD3021	1.98566e-26	0.541094	0.748	0.648	5.95699e-23	NAF_CCL2	CD302
NFIA1	2.2237e-26	0.676041	0.836	0.933	6.67111e-23	NAF_CCL2	NFIA
HAAO1	5.21141e-26	0.57078	0.705	0.687	1.56342e-22	NAF_CCL2	HAAO
ASPN3	7.2045e-26	0.272375	0.673	0.512	2.16135e-22	NAF_CCL2	ASPN
TPST11	4.50115e-25	0.423449	0.594	0.513	1.35035e-21	NAF_CCL2	TPST1
DUSP6	1.05457e-24	0.304033	0.8	0.564	3.16372e-21	NAF_CCL2	DUSP6
TYMP	1.76788e-24	0.519122	0.876	0.791	5.30363e-21	NAF_CCL2	TYMP
SAT1	5.86726e-24	0.451687	0.948	0.885	1.76018e-20	NAF_CCL2	SAT1
CTSK2	6.91899e-24	0.34715	0.815	0.769	2.0757e-20	NAF_CCL2	CTSK
ELN1	7.87574e-24	0.265887	0.651	0.434	2.36272e-20	NAF_CCL2	ELN
MT-CO31	1.73267e-23	0.325349	1	0.969	5.19801e-20	NAF_CCL2	MT-CO3
CCL191	7.03481e-23	1.61355	0.414	0.619	2.11044e-19	NAF_CCL2	CCL19
UBD1	1.02574e-22	0.481285	0.414	0.192	3.07721e-19	NAF_CCL2	UBD
C1R2	3.52621e-22	0.336705	0.996	0.975	1.05786e-18	NAF_CCL2	C1R
RGS161	3.90001e-22	0.447229	0.517	0.325	1.17e-18	NAF_CCL2	RGS16
NID11	5.30099e-22	0.294061	0.767	0.627	1.5903e-18	NAF_CCL2	NID1
SNHG12	6.47642e-22	0.516378	0.445	0.376	1.94293e-18	NAF_CCL2	SNHG12
CREG1	9.32051e-22	0.391477	0.67	0.568	2.79615e-18	NAF_CCL2	CREG1
HIST1H4C	2.45876e-21	0.356459	0.892	0.717	7.37627e-18	NAF_CCL2	HIST1H4C
MT-ND61	3.64634e-21	0.320513	0.629	0.407	1.0939e-17	NAF_CCL2	MT-ND6
ISLR2	8.31013e-21	0.309314	0.62	0.451	2.49304e-17	NAF_CCL2	ISLR
ICAM1	1.43119e-20	0.680758	0.539	0.412	4.29356e-17	NAF_CCL2	ICAM1
ZBTB20	1.6e-20	0.451984	0.95	0.938	4.80001e-17	NAF_CCL2	ZBTB20
CYP27A11	7.82947e-20	0.255636	0.426	0.337	2.34884e-16	NAF_CCL2	CYP27A1
GEM1	1.3411e-19	0.768424	0.636	0.489	4.02329e-16	NAF_CCL2	GEM
S100A62	2.66192e-19	0.276987	0.996	0.984	7.98576e-16	NAF_CCL2	S100A6
NBL11	2.78511e-19	0.345869	0.975	0.961	8.35533e-16	NAF_CCL2	NBL1
PLTP1	3.9377e-19	0.45303	0.819	0.757	1.18131e-15	NAF_CCL2	PLTP
GREM11	5.55229e-19	0.331879	0.348	0.398	1.66569e-15	NAF_CCL2	GREM1
LMNA1	7.29315e-19	0.416167	0.96	0.892	2.18794e-15	NAF_CCL2	LMNA
PTN1	7.69719e-19	0.655272	0.885	0.931	2.30916e-15	NAF_CCL2	PTN
RND3	1.15113e-18	0.689779	0.717	0.709	3.45338e-15	NAF_CCL2	RND3
ISL1	1.90547e-18	0.312089	0.652	0.507	5.71641e-15	NAF_CCL2	ISL1
NDN1	5.86558e-18	0.357123	0.86	0.799	1.75968e-14	NAF_CCL2	NDN
HEXB1	2.99861e-17	0.358282	0.786	0.65	8.99584e-14	NAF_CCL2	HEXB
CCL81	3.32494e-17	0.276328	0.379	0.372	9.97482e-14	NAF_CCL2	CCL8
NAMPT	3.42426e-17	0.53279	0.675	0.522	1.02728e-13	NAF_CCL2	NAMPT
TNFRSF11B	6.29886e-17	0.367178	0.338	0.143	1.88966e-13	NAF_CCL2	TNFRSF11B
MT-CO21	7.13196e-17	0.259951	0.999	0.935	2.13959e-13	NAF_CCL2	MT-CO2
SST	1.12527e-16	1.11075	0.378	0.578	3.37582e-13	NAF_CCL2	SST
ASL1	1.32857e-16	0.571269	0.745	0.693	3.98572e-13	NAF_CCL2	ASL
CTSO2	1.43598e-16	0.267501	0.716	0.573	4.30793e-13	NAF_CCL2	CTSO
YPEL5	5.58193e-16	0.266258	0.88	0.675	1.67458e-12	NAF_CCL2	YPEL5
NASP	9.55426e-16	0.285378	0.823	0.641	2.86628e-12	NAF_CCL2	NASP
PTPRK1	2.14015e-15	0.261114	0.6	0.445	6.42044e-12	NAF_CCL2	PTPRK
IL6ST1	2.72747e-15	0.405755	0.802	0.727	8.18242e-12	NAF_CCL2	IL6ST
RGS2	3.80717e-15	0.799789	0.794	0.784	1.14215e-11	NAF_CCL2	RGS2
IGLL5	4.33941e-15	0.940139	0.497	0.31	1.30182e-11	NAF_CCL2	IGLL5
RBMS1	4.72171e-15	0.378045	0.824	0.72	1.41651e-11	NAF_CCL2	RBMS1
JUP	1.91255e-14	0.329257	0.559	0.312	5.73764e-11	NAF_CCL2	JUP
MAP3K8	2.19658e-14	0.251635	0.465	0.379	6.58973e-11	NAF_CCL2	MAP3K8
HEBP1	3.52612e-14	0.305548	0.846	0.694	1.05784e-10	NAF_CCL2	HEBP1
SNX91	5.1059e-14	0.262826	0.58	0.477	1.53177e-10	NAF_CCL2	SNX9
FHL21	1.24674e-13	0.40475	0.715	0.613	3.74021e-10	NAF_CCL2	FHL2
CRYBG3	1.40685e-13	0.349268	0.551	0.318	4.22056e-10	NAF_CCL2	CRYBG3
C1orf21	1.7586e-13	0.415889	0.849	0.826	5.27581e-10	NAF_CCL2	C1orf21
AKAP121	2.21342e-13	0.420488	0.658	0.569	6.64027e-10	NAF_CCL2	AKAP12
SQSTM1	2.46299e-13	0.304372	0.828	0.843	7.38897e-10	NAF_CCL2	SQSTM1
BASP1	2.79121e-13	0.535798	0.771	0.741	8.37362e-10	NAF_CCL2	BASP1
PHGR1	2.95973e-13	0.354418	0.587	0.767	8.87919e-10	NAF_CCL2	PHGR1
TUBB4B1	8.58541e-13	0.493168	0.748	0.701	2.57562e-09	NAF_CCL2	TUBB4B
FGFR1	2.25336e-12	0.386208	0.599	0.563	6.76007e-09	NAF_CCL2	FGFR1
RBP5	6.9463e-12	0.285618	0.307	0.35	2.08389e-08	NAF_CCL2	RBP5
CTSS	2.96725e-11	0.273992	0.638	0.598	8.90174e-08	NAF_CCL2	CTSS
ARID5B	6.65194e-11	0.485681	0.787	0.807	1.99558e-07	NAF_CCL2	ARID5B
FCGRT1	7.50675e-11	0.326034	0.893	0.909	2.25202e-07	NAF_CCL2	FCGRT
COL15A11	1.46802e-10	0.595637	0.61	0.496	4.40405e-07	NAF_CCL2	COL15A1
G0S21	3.17106e-10	0.335198	0.75	0.671	9.51319e-07	NAF_CCL2	G0S2
GADD45G1	3.60489e-10	0.839796	0.617	0.666	1.08147e-06	NAF_CCL2	GADD45G
SGK1	3.92524e-10	0.306184	0.397	0.417	1.17757e-06	NAF_CCL2	SGK1
TRIP10	7.86198e-10	0.2535	0.359	0.375	2.35859e-06	NAF_CCL2	TRIP10
PCBD1	2.21296e-09	0.262907	0.601	0.517	6.63889e-06	NAF_CCL2	PCBD1
SGCE1	2.96039e-09	0.344512	0.727	0.732	8.88116e-06	NAF_CCL2	SGCE
ZEB22	4.31275e-09	0.333438	0.833	0.83	1.29383e-05	NAF_CCL2	ZEB2
PLK3	4.39718e-09	0.265808	0.714	0.641	1.31915e-05	NAF_CCL2	PLK3
FMO3	1.83468e-08	0.422947	0.695	0.536	5.50404e-05	NAF_CCL2	FMO3
MXRA81	2.8714e-08	0.253868	0.742	0.717	8.61421e-05	NAF_CCL2	MXRA8
PHLDA11	4.15896e-08	0.382634	0.73	0.707	0.000124769	NAF_CCL2	PHLDA1
AKR1C12	4.78404e-08	0.273053	0.85	0.76	0.000143521	NAF_CCL2	AKR1C1
NUPR12	7.75293e-08	0.377598	0.948	0.84	0.000232588	NAF_CCL2	NUPR1
GSTM3	2.08663e-07	0.260047	0.943	0.865	0.000625989	NAF_CCL2	GSTM3
GLT8D21	8.69071e-07	0.386821	0.679	0.731	0.00260721	NAF_CCL2	GLT8D2
TIMP22	3.20988e-06	0.257714	0.825	0.836	0.00962963	NAF_CCL2	TIMP2
UBE2S	3.88053e-06	0.384743	0.508	0.392	0.0116416	NAF_CCL2	UBE2S
BST21	4.29856e-06	0.346588	0.886	0.863	0.0128957	NAF_CCL2	BST2
CLEC2B1	4.96124e-06	0.421422	0.716	0.799	0.0148837	NAF_CCL2	CLEC2B
CDKN1C1	1.46641e-05	0.56814	0.504	0.554	0.0439923	NAF_CCL2	CDKN1C
NNMT1	3.20082e-05	0.256124	0.854	0.828	0.0960246	NAF_CCL2	NNMT
TXNIP1	3.21554e-05	0.268206	0.937	0.975	0.0964661	NAF_CCL2	TXNIP
MAN1A1	4.65411e-05	0.301969	0.571	0.517	0.139623	NAF_CCL2	MAN1A1
VCAM11	5.03607e-05	0.377722	0.648	0.659	0.151082	NAF_CCL2	VCAM1
NCOA71	6.79605e-05	0.364711	0.437	0.419	0.203881	NAF_CCL2	NCOA7
CXCL11	8.19136e-05	1.3023	0.515	0.339	0.245741	NAF_CCL2	CXCL1
GPRC5A	0.000106013	0.254469	0.413	0.335	0.31804	NAF_CCL2	GPRC5A
TUBA1A1	0.000128914	0.357716	0.941	0.879	0.386742	NAF_CCL2	TUBA1A
MYLIP	0.000185352	0.393827	0.524	0.463	0.556057	NAF_CCL2	MYLIP
FXYD61	0.000273926	0.400209	0.813	0.745	0.821778	NAF_CCL2	FXYD6
PLK2	0.000275124	0.425431	0.45	0.408	0.825373	NAF_CCL2	PLK2
TSC22D2	0.00031284	0.258825	0.423	0.311	0.93852	NAF_CCL2	TSC22D2
PBX11	0.000313177	0.343496	0.682	0.904	0.93953	NAF_CCL2	PBX1
TRIB1	0.00310065	0.38231	0.332	0.388	1	NAF_CCL2	TRIB1
DPYSL2	0.00530741	0.294497	0.851	0.808	1	NAF_CCL2	DPYSL2
BDKRB1	0.00904289	0.274748	0.597	0.523	1	NAF_CCL2	BDKRB1
SERPINE21	0	3.34388	1	0.8	0	CAF_IGFBP6	SERPINE2
SERPINE11	0	2.53753	0.994	0.384	0	CAF_IGFBP6	SERPINE1
IGFBP61	0	2.19158	1	0.873	0	CAF_IGFBP6	IGFBP6
SERPINB2	0	2.15437	0.569	0.045	0	CAF_IGFBP6	SERPINB2
LOX	0	2.13523	0.999	0.603	0	CAF_IGFBP6	LOX
CA91	0	1.92436	1	0.499	0	CAF_IGFBP6	CA9
EFEMP11	0	1.8875	1	0.757	0	CAF_IGFBP6	EFEMP1
ENO11	0	1.76705	1	0.885	0	CAF_IGFBP6	ENO1
GAPDH1	0	1.71058	1	0.976	0	CAF_IGFBP6	GAPDH
LDHA1	0	1.7076	1	0.871	0	CAF_IGFBP6	LDHA
ALDOA1	0	1.69973	1	0.759	0	CAF_IGFBP6	ALDOA
P4HA11	0	1.68173	0.996	0.589	0	CAF_IGFBP6	P4HA1
LXN1	0	1.6691	0.988	0.445	0	CAF_IGFBP6	LXN
TPI11	0	1.66048	1	0.901	0	CAF_IGFBP6	TPI1
CA121	0	1.58486	0.953	0.204	0	CAF_IGFBP6	CA12
MIF1	0	1.42131	1	0.918	0	CAF_IGFBP6	MIF
PSAT1	0	0.882747	1	0.539	0	CAF_IGFBP6	PSAT1
SERPINA1	0	0.323899	0.996	0.381	0	CAF_IGFBP6	SERPINA1
HILPDA1	1.45413e-300	2.00578	0.969	0.674	4.36239e-297	CAF_IGFBP6	HILPDA
RARRES11	1.32558e-298	1.90364	0.991	0.452	3.97674e-295	CAF_IGFBP6	RARRES1
TIMP11	5.09089e-298	2.56474	1	0.973	1.52727e-294	CAF_IGFBP6	TIMP1
PLOD21	4.3034e-291	1.49282	0.992	0.736	1.29102e-287	CAF_IGFBP6	PLOD2
EIF4EBP11	4.3072e-288	1.50768	0.961	0.615	1.29216e-284	CAF_IGFBP6	EIF4EBP1
TGFBI1	2.89149e-287	1.70757	0.999	0.829	8.67447e-284	CAF_IGFBP6	TGFBI
EGLN31	9.70429e-287	1.43949	0.922	0.309	2.91129e-283	CAF_IGFBP6	EGLN3
BNIP31	3.73303e-285	1.65946	0.976	0.593	1.11991e-281	CAF_IGFBP6	BNIP3
CFB1	8.48769e-280	2.10981	0.965	0.542	2.54631e-276	CAF_IGFBP6	CFB
KRT191	6.77243e-271	1.4772	1	0.704	2.03173e-267	CAF_IGFBP6	KRT19
TMSB101	3.94855e-266	0.979969	1	0.993	1.18456e-262	CAF_IGFBP6	TMSB10
THBS22	2.18072e-265	1.51938	0.987	0.472	6.54215e-262	CAF_IGFBP6	THBS2
TSPO1	9.64513e-260	1.14874	0.995	0.753	2.89354e-256	CAF_IGFBP6	TSPO
PRDX41	1.18956e-258	1.19684	0.992	0.774	3.56868e-255	CAF_IGFBP6	PRDX4
SCD	2.2624e-258	0.276557	1	0.441	6.78721e-255	CAF_IGFBP6	SCD
FN12	2.31062e-256	1.97891	0.999	0.724	6.93187e-253	CAF_IGFBP6	FN1
CSTA	7.38697e-254	0.358014	0.999	0.377	2.21609e-250	CAF_IGFBP6	CSTA
FAM162A1	3.06784e-244	1.39636	1	0.693	9.20352e-241	CAF_IGFBP6	FAM162A
PPDPF1	6.0199e-244	1.02208	0.999	0.921	1.80597e-240	CAF_IGFBP6	PPDPF
P4HB	7.22677e-243	1.23187	1	0.839	2.16803e-239	CAF_IGFBP6	P4HB
ANGPTL4	4.06985e-242	2.05626	0.915	0.41	1.22096e-238	CAF_IGFBP6	ANGPTL4
IGFBP3	2.59634e-239	2.32613	0.959	0.727	7.78901e-236	CAF_IGFBP6	IGFBP3
MT2A1	6.22387e-237	1.58702	1	0.899	1.86716e-233	CAF_IGFBP6	MT2A
TMEM45A1	3.98319e-235	1.07888	0.997	0.776	1.19496e-231	CAF_IGFBP6	TMEM45A
PLTP2	6.50798e-235	1.27693	0.999	0.742	1.95239e-231	CAF_IGFBP6	PLTP
DUSP4	6.22258e-233	0.354949	0.988	0.501	1.86677e-229	CAF_IGFBP6	DUSP4
P4HA21	1.79779e-232	1.1913	0.999	0.596	5.39337e-229	CAF_IGFBP6	P4HA2
EFEMP21	2.10883e-230	1.02366	0.997	0.817	6.32649e-227	CAF_IGFBP6	EFEMP2
DDB21	6.84442e-228	0.343596	0.999	0.788	2.05332e-224	CAF_IGFBP6	DDB2
AK41	1.09858e-225	1.04758	0.847	0.245	3.29573e-222	CAF_IGFBP6	AK4
PGAM11	2.82701e-225	1.04357	0.99	0.846	8.48103e-222	CAF_IGFBP6	PGAM1
ASS11	1.23895e-221	1.16119	0.931	0.521	3.71685e-218	CAF_IGFBP6	ASS1
SMS1	1.00334e-218	1.15279	0.976	0.744	3.01001e-215	CAF_IGFBP6	SMS
NUCB21	2.59813e-216	1.126	0.994	0.718	7.79438e-213	CAF_IGFBP6	NUCB2
RPL171	4.56218e-213	0.861687	1	0.967	1.36865e-209	CAF_IGFBP6	RPL17
SH3BGRL3	6.44465e-207	1.1258	0.994	0.85	1.9334e-203	CAF_IGFBP6	SH3BGRL3
F2RL11	2.65468e-203	0.721587	0.988	0.463	7.96403e-200	CAF_IGFBP6	F2RL1
PLAUR1	1.52078e-201	1.06653	0.956	0.597	4.56235e-198	CAF_IGFBP6	PLAUR
ITIH5	2.56002e-201	0.737868	0.994	0.699	7.68006e-198	CAF_IGFBP6	ITIH5
KRT81	1.72426e-199	1.17642	0.995	0.779	5.17277e-196	CAF_IGFBP6	KRT8
PKM1	4.27173e-199	0.997645	0.997	0.876	1.28152e-195	CAF_IGFBP6	PKM
MSLN1	4.71051e-197	1.06764	0.73	0.265	1.41315e-193	CAF_IGFBP6	MSLN
DES1	5.53079e-196	0.835214	0.614	0.131	1.65924e-192	CAF_IGFBP6	DES
EGFL71	7.4343e-192	1.0275	0.81	0.456	2.23029e-188	CAF_IGFBP6	EGFL7
LGALS11	6.82516e-188	0.840432	1	0.997	2.04755e-184	CAF_IGFBP6	LGALS1
DDIT41	1.70515e-185	1.55425	0.931	0.545	5.11546e-182	CAF_IGFBP6	DDIT4
QSOX12	8.51061e-183	0.984424	0.999	0.82	2.55318e-179	CAF_IGFBP6	QSOX1
SYNPO1	2.78386e-182	0.432458	0.994	0.557	8.35157e-179	CAF_IGFBP6	SYNPO
STC1	1.53382e-180	0.376566	0.747	0.242	4.60147e-177	CAF_IGFBP6	STC1
MFAP22	1.75792e-179	0.990448	0.986	0.592	5.27375e-176	CAF_IGFBP6	MFAP2
VDAC11	3.35336e-178	0.841585	0.996	0.722	1.00601e-174	CAF_IGFBP6	VDAC1
PFN22	1.269e-176	0.873597	1	0.738	3.80701e-173	CAF_IGFBP6	PFN2
S100A10	8.54285e-176	1.03974	1	0.819	2.56285e-172	CAF_IGFBP6	S100A10
VEGFA	1.91598e-174	0.835336	0.893	0.61	5.74794e-171	CAF_IGFBP6	VEGFA
PLIN21	1.12854e-173	1.47139	0.915	0.652	3.38563e-170	CAF_IGFBP6	PLIN2
SEC11C	1.06352e-170	0.268946	0.974	0.428	3.19056e-167	CAF_IGFBP6	SEC11C
FTH11	4.03612e-170	0.992369	1	0.998	1.21084e-166	CAF_IGFBP6	FTH1
CD320	4.66369e-170	0.602545	0.981	0.571	1.39911e-166	CAF_IGFBP6	CD320
CD151	2.70259e-169	0.805619	0.999	0.822	8.10777e-166	CAF_IGFBP6	CD151
TNFRSF12A1	4.53662e-169	1.02647	0.972	0.603	1.36099e-165	CAF_IGFBP6	TNFRSF12A
S100A161	7.62847e-169	0.832752	0.949	0.785	2.28854e-165	CAF_IGFBP6	S100A16
ANXA2	7.06322e-168	0.969454	0.997	0.941	2.11897e-164	CAF_IGFBP6	ANXA2
IGFBP21	1.04243e-164	1.53617	1	0.686	3.1273e-161	CAF_IGFBP6	IGFBP2
BDKRB11	2.96835e-160	0.639273	0.973	0.491	8.90504e-157	CAF_IGFBP6	BDKRB1
2023-03-03	9.49983e-157	0.88162	0.829	0.328	2.84995e-153	CAF_IGFBP6	2023-03-03
GALE	1.02406e-156	0.272577	0.968	0.456	3.07219e-153	CAF_IGFBP6	GALE
TXN	3.13866e-156	0.773746	0.99	0.897	9.41599e-153	CAF_IGFBP6	TXN
CLU2	3.63244e-156	0.841708	0.938	0.701	1.08973e-152	CAF_IGFBP6	CLU
CD681	9.15176e-155	0.866125	0.875	0.557	2.74553e-151	CAF_IGFBP6	CD68
GYPC1	6.35524e-154	0.77961	0.985	0.737	1.90657e-150	CAF_IGFBP6	GYPC
STEAP12	2.9372e-153	0.587439	0.964	0.476	8.81159e-150	CAF_IGFBP6	STEAP1
PDIA6	1.89492e-152	0.868787	1	0.838	5.68475e-149	CAF_IGFBP6	PDIA6
SYTL21	1.14066e-151	0.341033	1	0.535	3.42197e-148	CAF_IGFBP6	SYTL2
MFSD11	2.28872e-149	0.754073	0.874	0.51	6.86615e-146	CAF_IGFBP6	MFSD1
RGS31	2.006e-147	0.258782	0.987	0.513	6.01799e-144	CAF_IGFBP6	RGS3
PTPRF	2.79343e-145	0.29789	0.938	0.687	8.3803e-142	CAF_IGFBP6	PTPRF
PTPRN	5.62068e-145	0.331453	0.308	0.032	1.6862e-141	CAF_IGFBP6	PTPRN
SPAG41	4.98365e-143	0.661503	0.733	0.448	1.49509e-139	CAF_IGFBP6	SPAG4
LOXL21	7.6887e-143	0.961794	0.944	0.593	2.30661e-139	CAF_IGFBP6	LOXL2
SPARC2	3.74408e-138	0.799668	1	0.96	1.12322e-134	CAF_IGFBP6	SPARC
PDIA4	1.05452e-136	0.762706	0.996	0.74	3.16356e-133	CAF_IGFBP6	PDIA4
HSPA5	4.60416e-135	1.17279	1	0.868	1.38125e-131	CAF_IGFBP6	HSPA5
ERRFI1	2.43004e-134	0.877739	0.905	0.493	7.29011e-131	CAF_IGFBP6	ERRFI1
EGFL61	2.22599e-133	0.482898	0.987	0.453	6.67796e-130	CAF_IGFBP6	EGFL6
MDK2	4.13205e-131	0.830787	0.999	0.857	1.23961e-127	CAF_IGFBP6	MDK
CXCL121	4.19175e-131	0.771909	0.981	0.642	1.25753e-127	CAF_IGFBP6	CXCL12
CERCAM2	7.09213e-130	0.701632	0.94	0.628	2.12764e-126	CAF_IGFBP6	CERCAM
RAB321	4.62333e-127	0.410064	0.997	0.644	1.387e-123	CAF_IGFBP6	RAB32
RARRES21	6.02966e-126	1.03596	1	0.93	1.8089e-122	CAF_IGFBP6	RARRES2
PLOD11	1.31608e-121	0.671385	0.926	0.531	3.94824e-118	CAF_IGFBP6	PLOD1
C1R3	9.17552e-119	0.763024	1	0.975	2.75266e-115	CAF_IGFBP6	C1R
SERPINH11	9.88945e-119	0.688259	0.992	0.812	2.96683e-115	CAF_IGFBP6	SERPINH1
RCN12	1.57083e-118	0.672378	0.979	0.74	4.7125e-115	CAF_IGFBP6	RCN1
NDRG1	2.40301e-117	0.881001	0.854	0.492	7.20904e-114	CAF_IGFBP6	NDRG1
CKAP42	7.65149e-117	0.646993	0.908	0.638	2.29545e-113	CAF_IGFBP6	CKAP4
KDELR32	2.71178e-116	0.736085	0.851	0.579	8.13534e-113	CAF_IGFBP6	KDELR3
VDAC21	3.31909e-116	0.610203	0.999	0.825	9.95728e-113	CAF_IGFBP6	VDAC2
GPX82	4.15461e-115	0.614119	0.935	0.708	1.24638e-111	CAF_IGFBP6	GPX8
S100A11	2.0241e-114	0.574691	1	0.96	6.07229e-111	CAF_IGFBP6	S100A11
FKBP111	2.62903e-111	0.660084	0.89	0.64	7.8871e-108	CAF_IGFBP6	FKBP11
SERPINB11	4.86363e-110	0.667999	0.994	0.663	1.45909e-106	CAF_IGFBP6	SERPINB1
NREP1	1.32045e-108	0.982977	0.863	0.626	3.96134e-105	CAF_IGFBP6	NREP
MT1E1	5.54234e-107	0.704265	0.976	0.843	1.6627e-103	CAF_IGFBP6	MT1E
RCN32	1.49574e-104	0.729156	0.868	0.583	4.48723e-101	CAF_IGFBP6	RCN3
VIM	3.75112e-104	0.622488	1	0.993	1.12534e-100	CAF_IGFBP6	VIM
RNASET2	6.64045e-104	0.274296	0.997	0.693	1.99214e-100	CAF_IGFBP6	RNASET2
LGALS3BP1	6.97738e-103	0.562194	1	0.971	2.09321e-99	CAF_IGFBP6	LGALS3BP
PRNP	9.76354e-103	0.626127	0.99	0.687	2.92906e-99	CAF_IGFBP6	PRNP
RAI14	6.91564e-100	0.552966	0.751	0.516	2.07469e-96	CAF_IGFBP6	RAI14
PERP1	1.00719e-99	0.317228	0.996	0.716	3.02157e-96	CAF_IGFBP6	PERP
HMGA1	2.15566e-97	0.436913	0.963	0.688	6.46697e-94	CAF_IGFBP6	HMGA1
TMEM1411	7.04095e-96	0.44717	0.973	0.671	2.11229e-92	CAF_IGFBP6	TMEM141
TPBG1	1.22015e-93	0.689019	0.856	0.717	3.66044e-90	CAF_IGFBP6	TPBG
AGTRAP2	1.8057e-93	0.460823	0.881	0.536	5.41709e-90	CAF_IGFBP6	AGTRAP
FAM96B	2.80607e-91	0.47245	0.997	0.776	8.41821e-88	CAF_IGFBP6	FAM96B
ATP1B11	8.85109e-91	0.360112	1	0.726	2.65533e-87	CAF_IGFBP6	ATP1B1
KRT182	1.88134e-90	0.693988	0.978	0.707	5.64403e-87	CAF_IGFBP6	KRT18
RAC21	3.42157e-89	0.589417	0.75	0.596	1.02647e-85	CAF_IGFBP6	RAC2
VAMP51	7.58966e-89	0.477892	1	0.89	2.2769e-85	CAF_IGFBP6	VAMP5
ANKRD371	1.14686e-88	0.52074	0.63	0.33	3.44059e-85	CAF_IGFBP6	ANKRD37
PDZK1IP1	1.36392e-88	0.412905	0.655	0.311	4.09176e-85	CAF_IGFBP6	PDZK1IP1
SCG21	4.13937e-88	0.392743	0.401	0.09	1.24181e-84	CAF_IGFBP6	SCG2
ID22	4.3399e-88	0.677126	0.923	0.637	1.30197e-84	CAF_IGFBP6	ID2
PLP21	1.34993e-87	0.553403	0.926	0.781	4.04978e-84	CAF_IGFBP6	PLP2
ANXA11	2.18393e-87	0.505268	0.992	0.873	6.55178e-84	CAF_IGFBP6	ANXA1
PI3	3.08001e-87	0.374717	0.954	0.43	9.24002e-84	CAF_IGFBP6	PI3
TUBB1	1.2444e-85	0.513247	0.999	0.888	3.73321e-82	CAF_IGFBP6	TUBB
TCEA31	1.92841e-85	0.460269	0.852	0.683	5.78523e-82	CAF_IGFBP6	TCEA3
COBLL1	2.45601e-85	0.354101	0.703	0.398	7.36803e-82	CAF_IGFBP6	COBLL1
BMP12	4.75978e-85	0.265657	1	0.627	1.42793e-81	CAF_IGFBP6	BMP1
GJA11	1.3555e-83	0.486147	0.874	0.51	4.06651e-80	CAF_IGFBP6	GJA1
FSTL3	2.59562e-83	0.465617	0.818	0.559	7.78685e-80	CAF_IGFBP6	FSTL3
VCAM12	1.00516e-82	0.52156	0.979	0.63	3.01547e-79	CAF_IGFBP6	VCAM1
PDPN1	6.44562e-82	0.518602	0.956	0.652	1.93369e-78	CAF_IGFBP6	PDPN
TUBA1C2	3.85731e-81	0.491252	0.933	0.571	1.15719e-77	CAF_IGFBP6	TUBA1C
CFI2	5.41992e-81	0.467154	0.824	0.375	1.62598e-77	CAF_IGFBP6	CFI
CTSB1	5.11035e-80	0.474847	0.997	0.819	1.53311e-76	CAF_IGFBP6	CTSB
TNFAIP61	2.28151e-79	0.35263	0.959	0.65	6.84454e-76	CAF_IGFBP6	TNFAIP6
SSR4	6.5344e-79	0.410387	0.997	0.899	1.96032e-75	CAF_IGFBP6	SSR4
CCT2	1.55927e-78	0.431129	0.999	0.734	4.67782e-75	CAF_IGFBP6	CCT2
PGRMC1	1.04299e-75	0.430209	0.926	0.652	3.12898e-72	CAF_IGFBP6	PGRMC1
OCIAD21	2.06326e-75	0.523846	0.823	0.711	6.18977e-72	CAF_IGFBP6	OCIAD2
DDIT3	2.92338e-74	0.391448	0.968	0.619	8.77013e-71	CAF_IGFBP6	DDIT3
A1BG1	5.6913e-72	0.314653	1	0.767	1.70739e-68	CAF_IGFBP6	A1BG
EBPL1	9.9503e-72	0.376317	0.982	0.816	2.98509e-68	CAF_IGFBP6	EBPL
NDUFA4L22	2.25981e-71	1.40877	0.987	0.89	6.77944e-68	CAF_IGFBP6	NDUFA4L2
PPFIBP11	2.98831e-70	0.309549	0.972	0.686	8.96493e-67	CAF_IGFBP6	PPFIBP1
CPE1	5.68988e-69	0.296578	0.926	0.743	1.70696e-65	CAF_IGFBP6	CPE
PSAP2	1.14426e-68	0.416079	0.999	0.914	3.43278e-65	CAF_IGFBP6	PSAP
PDCD5	3.50138e-68	0.373322	0.92	0.757	1.05041e-64	CAF_IGFBP6	PDCD5
IMPDH21	1.90474e-67	0.395267	0.908	0.717	5.71422e-64	CAF_IGFBP6	IMPDH2
CLEC11A2	2.36824e-67	0.498086	1	0.84	7.10473e-64	CAF_IGFBP6	CLEC11A
CD441	1.17632e-66	0.382853	1	0.835	3.52896e-63	CAF_IGFBP6	CD44
THBS1	4.1576e-65	0.946105	0.779	0.492	1.24728e-61	CAF_IGFBP6	THBS1
FTL1	1.04503e-64	0.422917	1	0.995	3.13508e-61	CAF_IGFBP6	FTL
PYCR1	8.79094e-63	0.435304	0.77	0.447	2.63728e-59	CAF_IGFBP6	PYCR1
PLD3	1.42139e-62	0.392096	1	0.806	4.26418e-59	CAF_IGFBP6	PLD3
VMP11	1.83985e-62	0.294447	1	0.748	5.51956e-59	CAF_IGFBP6	VMP1
GLIPR11	2.45494e-62	0.253892	0.999	0.692	7.36482e-59	CAF_IGFBP6	GLIPR1
PRELID1	1.1096e-61	0.387695	0.963	0.772	3.32881e-58	CAF_IGFBP6	PRELID1
IKBIP	1.21831e-61	0.346618	0.879	0.652	3.65493e-58	CAF_IGFBP6	IKBIP
POLD41	1.45144e-61	0.360186	0.904	0.602	4.35431e-58	CAF_IGFBP6	POLD4
RAB131	5.17866e-61	0.416472	0.96	0.785	1.5536e-57	CAF_IGFBP6	RAB13
OS91	7.1008e-61	0.384543	0.988	0.826	2.13024e-57	CAF_IGFBP6	OS9
EMP31	3.61432e-60	0.375437	0.997	0.817	1.0843e-56	CAF_IGFBP6	EMP3
CD71	3.84463e-60	0.779506	0.908	0.682	1.15339e-56	CAF_IGFBP6	CD7
HSP90B11	3.19381e-59	0.557839	0.999	0.912	9.58143e-56	CAF_IGFBP6	HSP90B1
SRSF9	6.86424e-59	0.299259	1	0.941	2.05927e-55	CAF_IGFBP6	SRSF9
KDELR21	1.07242e-58	0.347978	0.983	0.838	3.21726e-55	CAF_IGFBP6	KDELR2
RCAN1	2.58706e-58	0.83275	0.623	0.382	7.76117e-55	CAF_IGFBP6	RCAN1
FKBP102	5.53406e-58	0.358242	0.954	0.75	1.66022e-54	CAF_IGFBP6	FKBP10
RAN1	6.29188e-58	0.425235	0.963	0.779	1.88756e-54	CAF_IGFBP6	RAN
DHRS31	1.16157e-56	0.404892	0.712	0.638	3.48471e-53	CAF_IGFBP6	DHRS3
CAV11	1.94567e-55	0.314287	0.987	0.849	5.837e-52	CAF_IGFBP6	CAV1
MDH2	9.444e-55	0.341336	0.992	0.778	2.8332e-51	CAF_IGFBP6	MDH2
NPDC1	6.24278e-54	0.331005	0.811	0.508	1.87283e-50	CAF_IGFBP6	NPDC1
MXRA52	1.04398e-53	0.411844	0.955	0.711	3.13193e-50	CAF_IGFBP6	MXRA5
RPS21	2.22466e-53	0.292804	1	0.999	6.67399e-50	CAF_IGFBP6	RPS2
CNIH4	6.0518e-52	0.258626	0.899	0.717	1.81554e-48	CAF_IGFBP6	CNIH4
ATP13A3	8.98116e-52	0.338843	0.585	0.442	2.69435e-48	CAF_IGFBP6	ATP13A3
CD200	9.98466e-52	0.609436	0.68	0.294	2.9954e-48	CAF_IGFBP6	CD200
PLIN3	1.91666e-51	0.320942	0.849	0.595	5.74999e-48	CAF_IGFBP6	PLIN3
PTGR1	3.52525e-50	0.427292	0.697	0.471	1.05758e-46	CAF_IGFBP6	PTGR1
TUBB6	3.07006e-49	0.333549	0.827	0.619	9.21019e-46	CAF_IGFBP6	TUBB6
MEST1	3.87291e-48	0.767312	0.763	0.45	1.16187e-44	CAF_IGFBP6	MEST
IL1R11	1.76655e-47	0.300101	0.777	0.587	5.29964e-44	CAF_IGFBP6	IL1R1
MRPL17	2.04091e-46	0.358943	0.761	0.544	6.12273e-43	CAF_IGFBP6	MRPL17
TMED3	4.87024e-46	0.307797	0.886	0.671	1.46107e-42	CAF_IGFBP6	TMED3
PDLIM32	1.18744e-45	0.456035	0.886	0.624	3.56233e-42	CAF_IGFBP6	PDLIM3
GSTP1	1.32838e-42	0.282794	0.996	0.931	3.98514e-39	CAF_IGFBP6	GSTP1
SERPING12	4.2235e-42	0.29947	0.999	0.939	1.26705e-38	CAF_IGFBP6	SERPING1
ASNS	3.98519e-41	0.468189	0.843	0.734	1.19556e-37	CAF_IGFBP6	ASNS
RPL22L1	2.79643e-40	0.254672	0.906	0.699	8.38929e-37	CAF_IGFBP6	RPL22L1
EIF5A1	3.21513e-40	0.260503	0.938	0.762	9.6454e-37	CAF_IGFBP6	EIF5A
HMOX12	2.01852e-39	0.36146	0.533	0.396	6.05556e-36	CAF_IGFBP6	HMOX1
SH2D4A	9.54313e-39	0.469806	0.492	0.204	2.86294e-35	CAF_IGFBP6	SH2D4A
MGST1	1.55775e-38	0.319406	0.752	0.542	4.67326e-35	CAF_IGFBP6	MGST1
DUSP231	1.59009e-38	0.272903	0.71	0.531	4.77026e-35	CAF_IGFBP6	DUSP23
RHOC1	3.41153e-37	0.325541	0.965	0.803	1.02346e-33	CAF_IGFBP6	RHOC
IL33	4.8047e-37	1.01538	0.628	0.243	1.44141e-33	CAF_IGFBP6	IL33
S100A63	1.32038e-33	0.380377	1	0.984	3.96113e-30	CAF_IGFBP6	S100A6
CRABP22	5.76776e-31	0.532084	0.709	0.47	1.73033e-27	CAF_IGFBP6	CRABP2
PHGDH	4.64527e-27	0.480621	0.687	0.688	1.39358e-23	CAF_IGFBP6	PHGDH
VTN1	1.30378e-26	0.6724	0.58	0.229	3.91135e-23	CAF_IGFBP6	VTN
MMP23B2	7.04903e-26	0.276075	0.769	0.683	2.11471e-22	CAF_IGFBP6	MMP23B
DCBLD2	2.64502e-25	0.282041	0.65	0.512	7.93506e-22	CAF_IGFBP6	DCBLD2
C12orf75	7.81951e-24	0.362074	0.65	0.594	2.34585e-20	CAF_IGFBP6	C12orf75
SEZ6L22	4.40461e-22	0.361493	0.665	0.396	1.32138e-18	CAF_IGFBP6	SEZ6L2
SLPI	2.17e-18	1.32476	0.584	0.385	6.50999e-15	CAF_IGFBP6	SLPI
CAPG1	2.59236e-18	0.250864	0.615	0.471	7.77708e-15	CAF_IGFBP6	CAPG
PCK2	1.62337e-16	0.366239	0.467	0.422	4.87012e-13	CAF_IGFBP6	PCK2
STXBP6	4.27841e-14	0.263219	0.579	0.531	1.28352e-10	CAF_IGFBP6	STXBP6
GJB21	2.07642e-10	0.728171	0.579	0.295	6.22925e-07	CAF_IGFBP6	GJB2
CLIC31	3.82481e-09	0.296564	0.576	0.447	1.14744e-05	CAF_IGFBP6	CLIC3
PAICS	7.99303e-09	0.29571	0.623	0.546	2.39791e-05	CAF_IGFBP6	PAICS
DSG2	7.90647e-07	0.290089	0.483	0.422	0.00237194	CAF_IGFBP6	DSG2
NMB1	2.27812e-06	0.345272	0.456	0.461	0.00683436	CAF_IGFBP6	NMB
PDIA2	2.38789e-06	0.605896	0.343	0.313	0.00716367	CAF_IGFBP6	PDIA2
C19orf33	2.64286e-05	0.256958	0.764	0.66	0.0792857	CAF_IGFBP6	C19orf33
SPP11	6.42041e-05	0.628354	0.478	0.42	0.192612	CAF_IGFBP6	SPP1
IL61	0.00623682	0.917451	0.539	0.323	1	CAF_IGFBP6	IL6
APOD1	2.72099e-306	3.07673	0.979	0.554	8.16298e-303	NAF_POSTN	APOD
RBP4	1.12482e-285	1.16134	0.946	0.454	3.37446e-282	NAF_POSTN	RBP4
ENHO1	1.06556e-247	1.69488	0.967	0.915	3.19667e-244	NAF_POSTN	ENHO
HBB1	2.6604e-215	0.858551	0.068	0.531	7.98119e-212	NAF_POSTN	HBB
POSTN1	1.55823e-211	1.81196	0.994	0.866	4.67469e-208	NAF_POSTN	POSTN
LANCL2	2.01131e-209	0.446111	0.963	0.591	6.03392e-206	NAF_POSTN	LANCL2
PDGFRA1	1.83725e-190	1.70748	0.961	0.814	5.51174e-187	NAF_POSTN	PDGFRA
PAPPA2	3.32369e-188	0.895577	0.835	0.386	9.97107e-185	NAF_POSTN	PAPPA2
DPT3	1.03295e-187	2.19041	0.987	0.803	3.09884e-184	NAF_POSTN	DPT
CLEC14A	6.0547e-183	0.387495	0.927	0.626	1.81641e-179	NAF_POSTN	CLEC14A
TMEM1001	5.19119e-178	1.26907	0.958	0.647	1.55736e-174	NAF_POSTN	TMEM100
PCDH171	1.19874e-177	0.518117	0.883	0.542	3.59623e-174	NAF_POSTN	PCDH17
CXCL141	1.79753e-168	1.2052	0.976	0.648	5.39259e-165	NAF_POSTN	CXCL14
PLAT1	1.14093e-163	1.59815	0.941	0.696	3.42278e-160	NAF_POSTN	PLAT
LSP12	2.37454e-162	1.66744	0.86	0.575	7.12362e-159	NAF_POSTN	LSP1
BMP42	2.60398e-159	1.57797	0.965	0.931	7.81193e-156	NAF_POSTN	BMP4
LIPF1	2.05693e-154	0.998771	0.864	0.77	6.17079e-151	NAF_POSTN	LIPF
MFAP43	1.6626e-151	1.22814	0.97	0.831	4.98779e-148	NAF_POSTN	MFAP4
EDNRB1	1.34257e-150	1.72405	0.919	0.858	4.02772e-147	NAF_POSTN	EDNRB
SFRP11	2.09558e-142	0.325944	0.879	0.45	6.28673e-139	NAF_POSTN	SFRP1
PHGR11	7.4152e-142	0.332127	0.274	0.793	2.22456e-138	NAF_POSTN	PHGR1
NSUN5	1.57812e-141	0.333649	0.799	0.341	4.73435e-138	NAF_POSTN	NSUN5
NSG11	5.73934e-139	1.41381	0.896	0.595	1.7218e-135	NAF_POSTN	NSG1
CXCR41	3.74253e-133	1.02049	0.949	0.898	1.12276e-129	NAF_POSTN	CXCR4
GULP12	6.22238e-129	0.606625	0.942	0.481	1.86671e-125	NAF_POSTN	GULP1
TMEM176B2	1.26236e-126	1.04275	0.979	0.881	3.78708e-123	NAF_POSTN	TMEM176B
JUP1	4.6872e-125	0.733914	0.754	0.296	1.40616e-121	NAF_POSTN	JUP
ANG	8.31425e-122	0.369355	0.921	0.568	2.49428e-118	NAF_POSTN	ANG
ENPP21	1.24515e-115	1.12884	0.817	0.468	3.73545e-112	NAF_POSTN	ENPP2
TSPAN121	4.13144e-115	1.3884	0.871	0.656	1.23943e-111	NAF_POSTN	TSPAN12
MGLL1	4.22685e-115	1.15976	0.822	0.457	1.26805e-111	NAF_POSTN	MGLL
GCLC	9.93859e-111	0.380476	0.876	0.607	2.98158e-107	NAF_POSTN	GCLC
TRPA11	1.41138e-104	1.26722	0.79	0.36	4.23415e-101	NAF_POSTN	TRPA1
F31	2.85237e-102	1.22197	0.879	0.719	8.55712e-99	NAF_POSTN	F3
TMEM176A2	1.25239e-99	0.994666	0.925	0.774	3.75718e-96	NAF_POSTN	TMEM176A
HIST1H1C	2.51209e-97	0.407641	0.9	0.61	7.53627e-94	NAF_POSTN	HIST1H1C
CDKN1C2	2.97478e-95	0.383202	0.896	0.52	8.92433e-92	NAF_POSTN	CDKN1C
TNFAIP21	1.72069e-93	0.590858	0.758	0.343	5.16208e-90	NAF_POSTN	TNFAIP2
GPX32	3.63701e-93	1.19305	0.755	0.595	1.0911e-89	NAF_POSTN	GPX3
TSC22D3	1.51456e-91	1.51399	0.883	0.77	4.54368e-88	NAF_POSTN	TSC22D3
RGS101	2.10031e-86	1.25777	0.977	0.84	6.30093e-83	NAF_POSTN	RGS10
PITX11	1.78638e-85	0.799155	0.933	0.927	5.35913e-82	NAF_POSTN	PITX1
ZNF703	1.23318e-83	0.305914	0.9	0.543	3.69955e-80	NAF_POSTN	ZNF703
TSHZ22	1.20482e-81	1.09482	0.965	0.829	3.61447e-78	NAF_POSTN	TSHZ2
AGR21	1.6461e-80	0.629321	0.958	0.95	4.93831e-77	NAF_POSTN	AGR2
COL6A22	2.9927e-79	0.910203	0.986	0.969	8.9781e-76	NAF_POSTN	COL6A2
MT-ND33	4.10241e-78	0.703244	0.997	0.974	1.23072e-74	NAF_POSTN	MT-ND3
IGFBP53	4.51987e-76	1.13238	0.907	0.937	1.35596e-72	NAF_POSTN	IGFBP5
CTGF2	2.34808e-72	1.50268	0.829	0.671	7.04425e-69	NAF_POSTN	CTGF
APLP21	2.11539e-70	1.22958	0.903	0.906	6.34618e-67	NAF_POSTN	APLP2
EMP22	4.69323e-70	1.04583	0.933	0.698	1.40797e-66	NAF_POSTN	EMP2
IFITM11	2.07637e-69	0.83672	0.88	0.74	6.22911e-66	NAF_POSTN	IFITM1
DEFB11	3.16441e-67	1.02447	0.82	0.724	9.49323e-64	NAF_POSTN	DEFB1
COL6A11	2.02335e-66	0.932715	0.919	0.859	6.07004e-63	NAF_POSTN	COL6A1
2023-06-01	1.64636e-65	0.955442	0.951	0.935	4.93907e-62	NAF_POSTN	JUN
MMP23	7.63293e-65	0.816269	0.921	0.836	2.28988e-61	NAF_POSTN	MMP2
ZFP361	1.15978e-64	1.02911	0.878	0.778	3.47935e-61	NAF_POSTN	ZFP36
NFKBIA1	7.39804e-62	1.03756	0.878	0.781	2.21941e-58	NAF_POSTN	NFKBIA
AGT1	1.98615e-60	1.50986	0.772	0.736	5.95845e-57	NAF_POSTN	AGT
LMCD11	5.06619e-60	0.735302	0.835	0.527	1.51986e-56	NAF_POSTN	LMCD1
SELENBP11	1.07639e-57	0.503348	0.88	0.51	3.22918e-54	NAF_POSTN	SELENBP1
PDGFD1	1.21035e-57	1.02763	0.779	0.592	3.63106e-54	NAF_POSTN	PDGFD
ERBB2	1.87149e-57	0.360886	0.691	0.361	5.61448e-54	NAF_POSTN	ERBB2
S100A132	7.18033e-57	0.820436	0.883	0.78	2.1541e-53	NAF_POSTN	S100A13
FBLN52	2.41366e-56	0.879134	0.819	0.57	7.24099e-53	NAF_POSTN	FBLN5
HAAO2	4.49429e-56	1.02989	0.762	0.682	1.34829e-52	NAF_POSTN	HAAO
ID11	1.36889e-53	1.63136	0.788	0.62	4.10667e-50	NAF_POSTN	ID1
CEBPD2	1.57813e-53	0.935482	0.849	0.736	4.73439e-50	NAF_POSTN	CEBPD
AKR1B12	1.58522e-53	0.746707	0.891	0.621	4.75565e-50	NAF_POSTN	AKR1B1
SERPINF13	2.04138e-53	0.643326	0.876	0.846	6.12415e-50	NAF_POSTN	SERPINF1
PAPPA3	3.7034e-53	0.390659	0.923	0.611	1.11102e-49	NAF_POSTN	PAPPA
GNS	7.39099e-53	0.313832	0.698	0.388	2.2173e-49	NAF_POSTN	GNS
LY6H	3.6108e-51	1.01349	0.691	0.383	1.08324e-47	NAF_POSTN	LY6H
MT-ATP84	6.43302e-51	0.566091	0.44	0.315	1.92991e-47	NAF_POSTN	MT-ATP8
PDLIM11	8.83454e-51	0.892216	0.968	0.918	2.65036e-47	NAF_POSTN	PDLIM1
ECE11	9.01707e-51	0.447118	0.768	0.449	2.70512e-47	NAF_POSTN	ECE1
PDK42	1.93542e-50	1.10676	0.646	0.389	5.80625e-47	NAF_POSTN	PDK4
ALDH21	1.26479e-49	1.02078	0.835	0.694	3.79437e-46	NAF_POSTN	ALDH2
LRP111	9.88033e-49	0.300579	0.894	0.733	2.9641e-45	NAF_POSTN	LRP11
OLFML32	4.10988e-47	0.822954	0.873	0.678	1.23297e-43	NAF_POSTN	OLFML3
KCNQ1OT11	9.86771e-47	0.309456	0.931	0.725	2.96031e-43	NAF_POSTN	KCNQ1OT1
BASP11	1.10253e-46	0.325942	0.94	0.726	3.30758e-43	NAF_POSTN	BASP1
STXBP61	3.36241e-45	0.616434	0.681	0.523	1.00872e-41	NAF_POSTN	STXBP6
GDF15	5.2002e-45	0.707892	0.268	0.311	1.56006e-41	NAF_POSTN	GDF15
MBOAT2	5.27396e-44	0.283827	0.784	0.591	1.58219e-40	NAF_POSTN	MBOAT2
IER22	2.20526e-43	0.953035	0.844	0.74	6.61577e-40	NAF_POSTN	IER2
GKN12	7.95067e-42	0.518022	0.748	0.625	2.3852e-38	NAF_POSTN	GKN1
SYNPO21	2.76533e-40	0.333572	0.91	0.774	8.29599e-37	NAF_POSTN	SYNPO2
TFF21	1.26801e-39	0.622806	0.972	0.976	3.80402e-36	NAF_POSTN	TFF2
UQCRFS1	8.34581e-39	0.652593	0.952	0.686	2.50374e-35	NAF_POSTN	UQCRFS1
TOB1	1.01822e-38	0.478264	0.907	0.72	3.05466e-35	NAF_POSTN	TOB1
RBP11	6.30354e-38	0.782291	0.974	0.917	1.89106e-34	NAF_POSTN	RBP1
ATP1B12	1.47779e-37	0.730314	0.912	0.734	4.43336e-34	NAF_POSTN	ATP1B1
RHOB2	1.55137e-37	0.783423	0.802	0.693	4.65412e-34	NAF_POSTN	RHOB
SERTAD4-AS1	2.32663e-37	0.275508	0.792	0.689	6.97988e-34	NAF_POSTN	SERTAD4-AS1
MT-CO32	7.17593e-37	0.413255	1	0.969	2.15278e-33	NAF_POSTN	MT-CO3
FOSB2	3.46421e-36	0.710858	0.83	0.732	1.03926e-32	NAF_POSTN	FOSB
FAM84A	6.21075e-36	0.343146	0.606	0.424	1.86322e-32	NAF_POSTN	FAM84A
SAT11	6.22437e-35	0.742621	0.889	0.891	1.86731e-31	NAF_POSTN	SAT1
GADD45B2	1.19217e-34	0.785157	0.768	0.635	3.57651e-31	NAF_POSTN	GADD45B
CH25H1	2.09409e-34	0.272406	0.281	0.478	6.28228e-31	NAF_POSTN	CH25H
MUC12	8.37986e-34	0.345106	0.256	0.411	2.51396e-30	NAF_POSTN	MUC12
IER31	9.16572e-34	1.24091	0.659	0.568	2.74972e-30	NAF_POSTN	IER3
TM9SF3	1.12539e-33	0.412439	0.956	0.799	3.37616e-30	NAF_POSTN	TM9SF3
JUNB2	1.48715e-33	0.695184	0.927	0.916	4.46146e-30	NAF_POSTN	JUNB
SGCE2	3.02976e-33	0.865276	0.834	0.723	9.08929e-30	NAF_POSTN	SGCE
CPM	4.38777e-33	1.45759	0.9	0.927	1.31633e-29	NAF_POSTN	CPM
BTG21	1.00702e-31	1.13923	0.636	0.545	3.02107e-28	NAF_POSTN	BTG2
GADD45G2	6.03522e-31	1.54666	0.694	0.659	1.81056e-27	NAF_POSTN	GADD45G
PKIG2	7.02583e-30	0.794319	0.848	0.758	2.10775e-26	NAF_POSTN	PKIG
CARD161	9.55871e-29	0.316929	0.974	0.921	2.86761e-25	NAF_POSTN	CARD16
NEAT11	1.22307e-28	0.655706	0.964	0.984	3.6692e-25	NAF_POSTN	NEAT1
NBL12	1.76486e-28	0.786235	0.968	0.962	5.29459e-25	NAF_POSTN	NBL1
H1FX1	7.75828e-28	0.384178	0.929	0.842	2.32749e-24	NAF_POSTN	H1FX
MT-CO22	4.25613e-26	0.354345	1	0.935	1.27684e-22	NAF_POSTN	MT-CO2
GOLIM41	4.76345e-25	0.380633	0.949	0.855	1.42903e-21	NAF_POSTN	GOLIM4
NR4A12	5.21042e-25	0.704682	0.618	0.466	1.56312e-21	NAF_POSTN	NR4A1
POLA2	1.13553e-23	0.411769	0.65	0.505	3.40658e-20	NAF_POSTN	POLA2
MAN1A11	1.75428e-23	0.334111	0.746	0.502	5.26285e-20	NAF_POSTN	MAN1A1
NFIB1	2.02894e-23	0.360661	0.961	0.851	6.08682e-20	NAF_POSTN	NFIB
MTUS1	4.26441e-23	0.436042	0.885	0.734	1.27932e-19	NAF_POSTN	MTUS1
MIDN1	4.51477e-23	0.408821	0.579	0.45	1.35443e-19	NAF_POSTN	MIDN
PLK21	8.15748e-23	0.310553	0.362	0.415	2.44724e-19	NAF_POSTN	PLK2
HSPA1A2	1.15636e-22	0.431582	0.772	0.633	3.46909e-19	NAF_POSTN	HSPA1A
FAM13C1	3.20083e-22	0.319225	0.544	0.695	9.60249e-19	NAF_POSTN	FAM13C
EGR12	1.45149e-21	0.609952	0.815	0.805	4.35447e-18	NAF_POSTN	EGR1
LDLR	2.09406e-21	0.293266	0.229	0.354	6.28217e-18	NAF_POSTN	LDLR
EMID11	3.06284e-21	0.643686	0.749	0.707	9.18852e-18	NAF_POSTN	EMID1
TGFBR21	1.20498e-20	0.59091	0.588	0.48	3.61493e-17	NAF_POSTN	TGFBR2
RGS21	6.46387e-20	0.318413	0.53	0.806	1.93916e-16	NAF_POSTN	RGS2
COL4A51	2.50374e-19	0.835269	0.667	0.589	7.51121e-16	NAF_POSTN	COL4A5
TCF41	2.93482e-19	0.709899	0.819	0.943	8.80446e-16	NAF_POSTN	TCF4
GATM	8.01876e-19	0.555459	0.532	0.316	2.40563e-15	NAF_POSTN	GATM
HSD17B21	1.49845e-18	1.00108	0.687	0.878	4.49536e-15	NAF_POSTN	HSD17B2
LTBP43	2.12263e-18	0.413252	0.862	0.821	6.3679e-15	NAF_POSTN	LTBP4
KLF41	2.34692e-18	0.695816	0.703	0.548	7.04075e-15	NAF_POSTN	KLF4
ZEB1	2.50111e-18	0.302883	0.398	0.502	7.50333e-15	NAF_POSTN	ZEB1
HIST1H4C1	2.53428e-18	0.417972	0.95	0.713	7.60284e-15	NAF_POSTN	HIST1H4C
C1S2	2.85351e-18	0.350194	0.956	0.932	8.56054e-15	NAF_POSTN	C1S
TCF212	8.67763e-18	0.488457	0.7	0.612	2.60329e-14	NAF_POSTN	TCF21
MUC5AC1	9.11663e-18	0.571932	0.57	0.818	2.73499e-14	NAF_POSTN	MUC5AC
SOCS32	1.26146e-17	0.817693	0.717	0.622	3.78437e-14	NAF_POSTN	SOCS3
ALCAM1	2.50549e-17	0.253921	0.731	0.593	7.51648e-14	NAF_POSTN	ALCAM
ISLR3	2.72723e-17	0.292551	0.629	0.451	8.1817e-14	NAF_POSTN	ISLR
PAG11	7.90933e-17	0.266723	0.587	0.442	2.3728e-13	NAF_POSTN	PAG1
CST32	1.3039e-16	0.267976	0.937	0.98	3.91169e-13	NAF_POSTN	CST3
FHL22	1.31549e-16	0.72992	0.669	0.617	3.94648e-13	NAF_POSTN	FHL2
IRF12	1.55778e-16	0.902276	0.748	0.673	4.67333e-13	NAF_POSTN	IRF1
ID32	2.03221e-16	0.60132	0.781	0.724	6.09663e-13	NAF_POSTN	ID3
HSPA6	3.85277e-16	0.856945	0.283	0.202	1.15583e-12	NAF_POSTN	HSPA6
CRISPLD21	5.35237e-16	0.844884	0.834	0.848	1.60571e-12	NAF_POSTN	CRISPLD2
DUSP61	7.96739e-16	0.262049	0.471	0.592	2.39022e-12	NAF_POSTN	DUSP6
OAF3	6.60132e-15	0.384512	0.683	0.611	1.9804e-11	NAF_POSTN	OAF
CYGB2	6.93325e-15	0.41283	0.798	0.881	2.07998e-11	NAF_POSTN	CYGB
LITAF2	8.01146e-15	0.352365	0.557	0.519	2.40344e-11	NAF_POSTN	LITAF
HOTAIRM11	1.97443e-14	0.671959	0.683	0.596	5.92329e-11	NAF_POSTN	HOTAIRM1
BCL3	3.52837e-14	0.251592	0.327	0.326	1.05851e-10	NAF_POSTN	BCL3
HMGB12	3.68229e-14	0.338979	0.992	0.989	1.10469e-10	NAF_POSTN	HMGB1
RPS4Y13	4.2773e-14	0.340609	0.912	0.752	1.28319e-10	NAF_POSTN	RPS4Y1
LIMCH11	5.32002e-14	0.897885	0.61	0.558	1.59601e-10	NAF_POSTN	LIMCH1
TFF12	1.39399e-13	0.512534	0.588	0.874	4.18197e-10	NAF_POSTN	TFF1
DLL11	3.13494e-13	0.347652	0.468	0.741	9.40483e-10	NAF_POSTN	DLL1
PROM11	3.92949e-13	0.319476	0.44	0.552	1.17885e-09	NAF_POSTN	PROM1
IL1RL11	4.65193e-13	0.899796	0.571	0.255	1.39558e-09	NAF_POSTN	IL1RL1
LRP12	5.13385e-13	0.728795	0.664	0.608	1.54016e-09	NAF_POSTN	LRP1
PLXDC11	5.37527e-13	0.256634	0.704	0.648	1.61258e-09	NAF_POSTN	PLXDC1
AKAP9	6.51675e-13	0.393723	0.978	0.92	1.95502e-09	NAF_POSTN	AKAP9
PRR161	7.15741e-13	0.362677	0.503	0.723	2.14722e-09	NAF_POSTN	PRR16
HSPA1B3	1.68755e-12	0.281815	0.663	0.519	5.06264e-09	NAF_POSTN	HSPA1B
SEPHS2	4.0331e-12	0.263925	0.806	0.602	1.20993e-08	NAF_POSTN	SEPHS2
COL13A1	7.40615e-12	0.289555	0.351	0.289	2.22184e-08	NAF_POSTN	COL13A1
MT1X1	1.02944e-11	0.582946	0.418	0.651	3.08831e-08	NAF_POSTN	MT1X
MEG32	1.17489e-11	0.601513	0.936	0.852	3.52467e-08	NAF_POSTN	MEG3
EPB41L21	1.83204e-11	0.560818	0.909	0.874	5.49612e-08	NAF_POSTN	EPB41L2
FENDRR1	2.2384e-10	0.659841	0.627	0.46	6.7152e-07	NAF_POSTN	FENDRR
NR3C1	2.30421e-10	0.455849	0.782	0.693	6.91264e-07	NAF_POSTN	NR3C1
RDH102	4.44046e-10	0.452654	0.647	0.524	1.33214e-06	NAF_POSTN	RDH10
CDH112	5.987e-10	0.30859	0.887	0.687	1.7961e-06	NAF_POSTN	CDH11
MAOA	8.2552e-10	0.321273	0.749	0.805	2.47656e-06	NAF_POSTN	MAOA
IFRD11	1.12686e-09	0.534494	0.754	0.62	3.38057e-06	NAF_POSTN	IFRD1
MSC	1.19141e-09	0.403783	0.416	0.551	3.57422e-06	NAF_POSTN	MSC
SDC21	1.54472e-09	0.560233	0.959	0.96	4.63416e-06	NAF_POSTN	SDC2
MAFF1	1.66859e-09	0.417478	0.544	0.475	5.00576e-06	NAF_POSTN	MAFF
EMILIN12	1.68679e-09	0.447003	0.933	0.943	5.06038e-06	NAF_POSTN	EMILIN1
SOD33	5.84245e-09	0.411115	0.9	0.96	1.75274e-05	NAF_POSTN	SOD3
MT1A1	6.19575e-09	0.735676	0.268	0.36	1.85873e-05	NAF_POSTN	MT1A
MXRA82	1.12093e-08	0.472861	0.682	0.722	3.36279e-05	NAF_POSTN	MXRA8
MT-ND62	1.42379e-08	0.395459	0.553	0.414	4.27137e-05	NAF_POSTN	MT-ND6
TRIB11	1.54976e-08	0.613342	0.471	0.376	4.64929e-05	NAF_POSTN	TRIB1
GMFG1	1.7817e-08	0.577128	0.828	0.878	5.34509e-05	NAF_POSTN	GMFG
FHL12	1.85874e-08	0.383834	0.759	0.672	5.57621e-05	NAF_POSTN	FHL1
NOVA12	3.09694e-08	0.295042	0.96	0.885	9.29082e-05	NAF_POSTN	NOVA1
CYBRD12	1.6688e-07	0.355089	0.732	0.599	0.000500641	NAF_POSTN	CYBRD1
PPP1R15A2	1.79296e-07	0.480773	0.762	0.786	0.000537889	NAF_POSTN	PPP1R15A
PTGDS2	2.08294e-07	0.556309	0.828	0.735	0.000624881	NAF_POSTN	PTGDS
LAMA41	2.42967e-07	0.433172	0.691	0.742	0.000728901	NAF_POSTN	LAMA4
ETFB1	2.71555e-07	0.396815	0.921	0.742	0.000814666	NAF_POSTN	ETFB
COL15A12	2.87759e-07	0.780699	0.569	0.5	0.000863276	NAF_POSTN	COL15A1
NEDD91	3.00023e-07	0.369692	0.417	0.43	0.00090007	NAF_POSTN	NEDD9
PLBD11	4.25956e-07	0.52666	0.468	0.373	0.00127787	NAF_POSTN	PLBD1
FOXF11	5.33029e-07	0.470523	0.69	0.688	0.00159909	NAF_POSTN	FOXF1
PIM1	5.40785e-07	0.55052	0.568	0.514	0.00162235	NAF_POSTN	PIM1
CD9	1.48512e-06	0.514882	0.959	0.922	0.00445535	NAF_POSTN	CD9
CITED2	1.66466e-06	0.918894	0.714	0.728	0.00499399	NAF_POSTN	CITED2
NDUFC21	1.79459e-06	0.361906	0.983	0.965	0.00538378	NAF_POSTN	NDUFC2
GPSM31	1.90329e-06	0.294199	0.641	0.815	0.00570986	NAF_POSTN	GPSM3
ZFP36L11	2.59856e-06	0.319127	0.876	0.914	0.00779569	NAF_POSTN	ZFP36L1
PPP1R10	2.71928e-06	0.296242	0.441	0.462	0.00815785	NAF_POSTN	PPP1R10
ICAM11	2.88877e-06	0.363104	0.362	0.428	0.0086663	NAF_POSTN	ICAM1
APP1	3.61205e-06	0.413057	0.819	0.897	0.0108361	NAF_POSTN	APP
PTGER22	3.67523e-06	0.709718	0.62	0.577	0.0110257	NAF_POSTN	PTGER2
HSPA2	5.04574e-06	0.635833	0.481	0.449	0.0151372	NAF_POSTN	HSPA2
LGALS32	5.9069e-06	0.357533	0.68	0.813	0.0177207	NAF_POSTN	LGALS3
NASP1	6.38139e-06	0.289139	0.773	0.646	0.0191442	NAF_POSTN	NASP
HAPLN12	6.53398e-06	0.310472	0.584	0.698	0.019602	NAF_POSTN	HAPLN1
PTCH11	6.5445e-06	0.73004	0.852	0.95	0.0196335	NAF_POSTN	PTCH1
CSRNP11	9.70748e-06	0.607677	0.465	0.457	0.0291225	NAF_POSTN	CSRNP1
NNMT2	1.25561e-05	0.400844	0.795	0.833	0.0376682	NAF_POSTN	NNMT
ANXA51	1.55764e-05	0.273345	0.878	0.931	0.0467291	NAF_POSTN	ANXA5
TAX1BP3	1.58145e-05	0.251921	0.909	0.738	0.0474435	NAF_POSTN	TAX1BP3
SVIL1	1.91029e-05	0.301338	0.642	0.763	0.0573087	NAF_POSTN	SVIL
FGFR11	1.93974e-05	0.327753	0.602	0.563	0.0581923	NAF_POSTN	FGFR1
DUSP12	2.00925e-05	0.429669	0.861	0.867	0.0602775	NAF_POSTN	DUSP1
THBD	2.04799e-05	0.865151	0.462	0.302	0.0614398	NAF_POSTN	THBD
NUAK1	2.68236e-05	0.274932	0.619	0.56	0.0804709	NAF_POSTN	NUAK1
CYR611	4.5112e-05	0.474648	0.741	0.71	0.135336	NAF_POSTN	CYR61
C1orf211	0.000146459	0.710685	0.867	0.824	0.439376	NAF_POSTN	C1orf21
PLP22	0.000151923	0.37347	0.924	0.781	0.45577	NAF_POSTN	PLP2
GEM2	0.000153694	0.633428	0.542	0.497	0.461083	NAF_POSTN	GEM
PLAC93	0.000170354	0.271083	0.824	0.891	0.511062	NAF_POSTN	PLAC9
HES1	0.000242629	0.653545	0.902	0.904	0.727887	NAF_POSTN	HES1
RBMS32	0.000341697	0.350621	0.502	0.503	1	NAF_POSTN	RBMS3
SCPEP11	0.000435079	0.65316	0.696	0.906	1	NAF_POSTN	SCPEP1
SSR41	0.000517049	0.305813	0.887	0.908	1	NAF_POSTN	SSR4
NFIA2	0.000542031	0.383682	0.943	0.924	1	NAF_POSTN	NFIA
PCBD11	0.000698959	0.298253	0.641	0.514	1	NAF_POSTN	PCBD1
CPQ2	0.000819074	0.279155	0.873	0.906	1	NAF_POSTN	CPQ
MRVI12	0.000976589	0.379511	0.638	0.712	1	NAF_POSTN	MRVI1
ARRDC2	0.00119215	0.256291	0.479	0.318	1	NAF_POSTN	ARRDC2
CTNNB1	0.00171625	0.315004	0.759	0.874	1	NAF_POSTN	CTNNB1
SOX41	0.00193975	0.440199	0.889	0.865	1	NAF_POSTN	SOX4
TUBB2A	0.00227166	0.298024	0.432	0.569	1	NAF_POSTN	TUBB2A
YBX3	0.00274161	0.396677	0.946	0.877	1	NAF_POSTN	YBX3
TYMP1	0.00373299	0.321522	0.852	0.794	1	NAF_POSTN	TYMP
MTRNR2L12	0.00468753	1.40839	0.284	0.189	1	NAF_POSTN	MTRNR2L12
KLF101	0.00518486	0.513499	0.55	0.585	1	NAF_POSTN	KLF10
ZBTB201	0.00532505	0.291776	0.735	0.956	1	NAF_POSTN	ZBTB20
RDX1	0.0053856	0.265129	0.97	0.948	1	NAF_POSTN	RDX
SSPN2	0.00634904	0.340082	0.86	0.814	1	NAF_POSTN	SSPN
RASD11	0.00700333	0.52001	0.309	0.274	1	NAF_POSTN	RASD1
TUSC3	0.00703385	0.368306	0.637	0.774	1	NAF_POSTN	TUSC3
FGFR41	0.00886587	0.560854	0.511	0.812	1	NAF_POSTN	FGFR4
KLF61	0.00909975	0.269452	0.723	0.82	1	NAF_POSTN	KLF6
PON3	3.52594e-192	0.395247	0.975	0.616	1.05778e-188	NAF_PTGS1	PON3
TRPA12	2.09373e-163	1.46727	0.979	0.366	6.28119e-160	NAF_PTGS1	TRPA1
HHIP1	7.03144e-137	0.282623	0.977	0.647	2.10943e-133	NAF_PTGS1	HHIP
ETS21	9.22354e-135	1.16157	0.973	0.558	2.76706e-131	NAF_PTGS1	ETS2
PTGS11	4.45856e-134	2.10372	0.929	0.485	1.33757e-130	NAF_PTGS1	PTGS1
F32	1.72687e-132	1.70873	0.982	0.72	5.18062e-129	NAF_PTGS1	F3
FOXF12	5.05082e-130	1.27693	0.97	0.675	1.51525e-126	NAF_PTGS1	FOXF1
HSD17B22	6.79942e-130	1.72358	0.941	0.859	2.03983e-126	NAF_PTGS1	HSD17B2
FENDRR2	4.18479e-129	1.28862	0.947	0.451	1.25544e-125	NAF_PTGS1	FENDRR
PITX12	1.36881e-126	0.861262	1	0.924	4.10643e-123	NAF_PTGS1	PITX1
TBXAS11	1.69106e-125	1.48136	0.876	0.382	5.07318e-122	NAF_PTGS1	TBXAS1
PLAT2	2.86018e-124	1.47486	0.998	0.702	8.58054e-121	NAF_PTGS1	PLAT
ENHO2	3.62659e-121	0.837996	0.991	0.916	1.08798e-117	NAF_PTGS1	ENHO
TM4SF11	1.80687e-120	1.83625	0.957	0.794	5.42062e-117	NAF_PTGS1	TM4SF1
SAT12	4.69324e-118	1.17352	0.995	0.886	1.40797e-114	NAF_PTGS1	SAT1
CEBPB1	4.53468e-117	1.07508	0.986	0.862	1.36041e-113	NAF_PTGS1	CEBPB
PTGER23	4.89199e-117	0.913721	0.943	0.563	1.4676e-113	NAF_PTGS1	PTGER2
C11orf961	4.83549e-116	1.14368	1	0.808	1.45065e-112	NAF_PTGS1	C11orf96
TMEM1002	5.57099e-115	0.766129	0.989	0.657	1.6713e-111	NAF_PTGS1	TMEM100
PDGFRA2	2.89526e-114	1.13524	1	0.817	8.68579e-111	NAF_PTGS1	PDGFRA
PAPPA4	1.23882e-112	1.08226	0.973	0.62	3.71645e-109	NAF_PTGS1	PAPPA
IL11	2.82069e-112	0.389842	0.803	0.168	8.46206e-109	NAF_PTGS1	IL11
SDC22	4.65013e-112	1.15651	0.995	0.958	1.39504e-108	NAF_PTGS1	SDC2
ME1	1.70081e-111	0.423165	0.833	0.294	5.10242e-108	NAF_PTGS1	ME1
POSTN2	1.39705e-108	1.56398	0.998	0.87	4.19114e-105	NAF_PTGS1	POSTN
NSG12	1.51108e-106	1.06291	0.943	0.604	4.53324e-103	NAF_PTGS1	NSG1
CXCL142	1.74142e-105	1.12368	0.982	0.659	5.22425e-102	NAF_PTGS1	CXCL14
PDGFD2	8.85271e-102	0.707847	0.982	0.589	2.65581e-98	NAF_PTGS1	PDGFD
RPS6KA21	2.49181e-100	0.777455	0.892	0.392	7.47543e-97	NAF_PTGS1	RPS6KA2
DIO21	4.41801e-99	1.25402	0.883	0.542	1.3254e-95	NAF_PTGS1	DIO2
S100A133	7.29688e-99	0.921968	0.993	0.779	2.18906e-95	NAF_PTGS1	S100A13
WNT5A1	1.90137e-97	0.921	0.984	0.787	5.70412e-94	NAF_PTGS1	WNT5A
ANGPTL21	7.72911e-95	1.01896	0.908	0.563	2.31873e-91	NAF_PTGS1	ANGPTL2
ODC1	1.32914e-92	1.72562	0.831	0.388	3.98742e-89	NAF_PTGS1	ODC1
AGT2	1.9121e-92	1.32744	0.902	0.731	5.73631e-89	NAF_PTGS1	AGT
ITGA5	8.49978e-91	1.00252	0.908	0.594	2.54993e-87	NAF_PTGS1	ITGA5
PCSK5	2.63731e-90	0.269483	0.858	0.449	7.91193e-87	NAF_PTGS1	PCSK5
TMEM176B3	4.28785e-90	0.919722	0.995	0.884	1.28636e-86	NAF_PTGS1	TMEM176B
EDIL31	4.78214e-89	0.857469	0.957	0.693	1.43464e-85	NAF_PTGS1	EDIL3
COL7A1	1.5945e-88	0.451381	0.815	0.357	4.78349e-85	NAF_PTGS1	COL7A1
PTPRE	2.33455e-88	0.802338	0.902	0.631	7.00365e-85	NAF_PTGS1	PTPRE
CEBPD3	4.37262e-87	1.09616	0.961	0.735	1.31179e-83	NAF_PTGS1	CEBPD
EMID12	8.83318e-86	0.809227	0.924	0.7	2.64995e-82	NAF_PTGS1	EMID1
LAMC11	1.42727e-85	0.884707	0.975	0.677	4.2818e-82	NAF_PTGS1	LAMC1
NBL13	1.85644e-84	0.934854	0.995	0.961	5.56933e-81	NAF_PTGS1	NBL1
TP53I31	7.582e-83	0.461479	0.929	0.44	2.2746e-79	NAF_PTGS1	TP53I3
EMP11	9.32817e-83	1.00554	0.911	0.499	2.79845e-79	NAF_PTGS1	EMP1
PXDN1	2.10293e-82	0.839686	0.952	0.579	6.3088e-79	NAF_PTGS1	PXDN
PDLIM41	1.60005e-80	0.761828	0.947	0.603	4.80015e-77	NAF_PTGS1	PDLIM4
EDNRB2	6.05595e-80	0.860533	0.931	0.859	1.81679e-76	NAF_PTGS1	EDNRB
RHOBTB31	1.47632e-79	0.807231	0.954	0.689	4.42895e-76	NAF_PTGS1	RHOBTB3
SCPEP12	3.38669e-79	0.91979	0.982	0.885	1.01601e-75	NAF_PTGS1	SCPEP1
PHLDA12	4.63274e-79	0.961418	0.959	0.697	1.38982e-75	NAF_PTGS1	PHLDA1
KCTD9	4.8073e-78	0.341945	0.957	0.726	1.44219e-74	NAF_PTGS1	KCTD9
TSC22D31	6.45557e-78	1.10183	0.961	0.77	1.93667e-74	NAF_PTGS1	TSC22D3
BMP43	8.37665e-78	0.715636	0.998	0.931	2.51299e-74	NAF_PTGS1	BMP4
NOVA13	9.78006e-78	0.327518	0.995	0.886	2.93402e-74	NAF_PTGS1	NOVA1
OAF4	1.10458e-77	0.561548	0.963	0.601	3.31374e-74	NAF_PTGS1	OAF
CYGB3	1.44562e-75	0.721752	0.991	0.869	4.33686e-72	NAF_PTGS1	CYGB
CXCR42	1.03604e-74	0.27275	0.989	0.898	3.10811e-71	NAF_PTGS1	CXCR4
TIPARP	9.19818e-74	0.523376	0.78	0.333	2.75945e-70	NAF_PTGS1	TIPARP
CTSC2	2.85772e-73	0.861074	0.984	0.728	8.57317e-70	NAF_PTGS1	CTSC
CTSK3	3.80643e-73	0.873823	0.973	0.763	1.14193e-69	NAF_PTGS1	CTSK
GMFG2	1.24555e-72	0.67338	0.943	0.87	3.73666e-69	NAF_PTGS1	GMFG
ENPP22	3.91539e-72	0.872874	0.817	0.48	1.17462e-68	NAF_PTGS1	ENPP2
FAM84A1	1.55495e-71	0.352404	0.78	0.422	4.66486e-68	NAF_PTGS1	FAM84A
MMP24	1.85685e-71	0.762068	0.998	0.836	5.57055e-68	NAF_PTGS1	MMP2
MFGE82	2.21792e-71	1.13594	0.97	0.859	6.65376e-68	NAF_PTGS1	MFGE8
CYP27A12	2.10476e-70	0.349966	0.741	0.326	6.31429e-67	NAF_PTGS1	CYP27A1
TSHZ23	3.13466e-70	0.411675	0.991	0.833	9.40397e-67	NAF_PTGS1	TSHZ2
EVA1B1	7.49342e-70	0.254399	0.995	0.91	2.24803e-66	NAF_PTGS1	EVA1B
MGLL2	7.75932e-69	0.653936	0.892	0.467	2.32779e-65	NAF_PTGS1	MGLL
PDK43	9.74163e-69	0.992649	0.81	0.39	2.92249e-65	NAF_PTGS1	PDK4
COL4A52	1.03333e-68	0.596657	0.879	0.582	3.09998e-65	NAF_PTGS1	COL4A5
ECM11	2.50269e-68	0.750037	0.943	0.677	7.50808e-65	NAF_PTGS1	ECM1
RGS102	2.93498e-68	0.719499	0.966	0.845	8.80493e-65	NAF_PTGS1	RGS10
PROCR1	8.88345e-68	0.780332	0.929	0.603	2.66503e-64	NAF_PTGS1	PROCR
NEAT12	2.05511e-67	0.667061	1	0.982	6.16532e-64	NAF_PTGS1	NEAT1
RBPMS2	2.80443e-67	0.676214	0.947	0.668	8.41328e-64	NAF_PTGS1	RBPMS
PDLIM12	6.97593e-67	0.699418	0.982	0.919	2.09278e-63	NAF_PTGS1	PDLIM1
COL6A12	9.09665e-67	0.760668	0.993	0.857	2.729e-63	NAF_PTGS1	COL6A1
ANXA52	1.03284e-66	0.758172	0.998	0.924	3.09853e-63	NAF_PTGS1	ANXA5
GNAI11	1.13234e-66	0.964414	0.856	0.732	3.39703e-63	NAF_PTGS1	GNAI1
ZNF7031	5.27089e-66	0.332847	0.915	0.555	1.58127e-62	NAF_PTGS1	ZNF703
TMEM176A3	1.17615e-65	0.72375	0.991	0.776	3.52846e-62	NAF_PTGS1	TMEM176A
LMNA2	1.348e-63	0.727107	0.989	0.894	4.044e-60	NAF_PTGS1	LMNA
F2R1	4.03268e-63	0.738261	0.947	0.746	1.2098e-59	NAF_PTGS1	F2R
WARS1	9.93212e-63	0.775434	0.906	0.535	2.97964e-59	NAF_PTGS1	WARS
SMAP21	1.8166e-62	0.334618	0.897	0.563	5.4498e-59	NAF_PTGS1	SMAP2
CTSO3	6.83064e-62	0.352212	0.934	0.569	2.04919e-58	NAF_PTGS1	CTSO
CTSB2	9.5873e-61	0.667407	0.959	0.828	2.87619e-57	NAF_PTGS1	CTSB
SPON23	1.6683e-60	0.846379	0.982	0.775	5.0049e-57	NAF_PTGS1	SPON2
PMEPA11	1.95865e-60	0.345158	0.984	0.785	5.87594e-57	NAF_PTGS1	PMEPA1
GCLC1	9.84308e-60	0.35087	0.828	0.619	2.95293e-56	NAF_PTGS1	GCLC
TMX3	2.32837e-59	0.255301	0.929	0.598	6.98512e-56	NAF_PTGS1	TMX3
OSBPL1A1	5.10721e-59	0.499406	0.924	0.632	1.53216e-55	NAF_PTGS1	OSBPL1A
GLA	2.23303e-58	0.431872	0.812	0.36	6.69908e-55	NAF_PTGS1	GLA
TSPAN122	5.94456e-58	0.554449	0.879	0.663	1.78337e-54	NAF_PTGS1	TSPAN12
LTBP11	6.91835e-58	0.670636	0.92	0.666	2.07551e-54	NAF_PTGS1	LTBP1
DEFB12	2.16189e-56	1.75205	0.817	0.728	6.48566e-53	NAF_PTGS1	DEFB1
F102	4.49127e-56	0.337552	0.737	0.402	1.34738e-52	NAF_PTGS1	F10
GDF151	2.65415e-55	0.891449	0.735	0.288	7.96245e-52	NAF_PTGS1	GDF15
ECE12	1.13617e-54	0.339889	0.872	0.455	3.40851e-51	NAF_PTGS1	ECE1
HSPH11	2.66363e-54	0.768539	0.849	0.48	7.9909e-51	NAF_PTGS1	HSPH1
FBN12	4.65825e-54	0.454459	0.895	0.486	1.39747e-50	NAF_PTGS1	FBN1
MAN1A12	7.00393e-54	0.388557	0.828	0.507	2.10118e-50	NAF_PTGS1	MAN1A1
PRDM11	1.78219e-53	0.567876	0.773	0.44	5.34657e-50	NAF_PTGS1	PRDM1
ALDH22	1.2885e-52	0.529498	0.92	0.695	3.8655e-49	NAF_PTGS1	ALDH2
YBX31	2.23148e-52	0.612286	0.986	0.878	6.69444e-49	NAF_PTGS1	YBX3
IFITM12	6.31352e-52	0.613602	0.952	0.741	1.89406e-48	NAF_PTGS1	IFITM1
PPP1R101	9.96268e-52	0.401628	0.844	0.443	2.9888e-48	NAF_PTGS1	PPP1R10
BMP7	1.26282e-51	0.667513	0.735	0.435	3.78847e-48	NAF_PTGS1	BMP7
FHL13	1.93578e-51	0.534525	0.966	0.665	5.80735e-48	NAF_PTGS1	FHL1
SERPINF14	2.05368e-51	0.636089	0.979	0.842	6.16103e-48	NAF_PTGS1	SERPINF1
CLTB1	2.27634e-50	0.522826	0.89	0.673	6.82903e-47	NAF_PTGS1	CLTB
GALNT18	5.24417e-50	0.505889	0.725	0.401	1.57325e-46	NAF_PTGS1	GALNT18
PLBD12	5.46926e-50	0.44885	0.762	0.363	1.64078e-46	NAF_PTGS1	PLBD1
GLT8D22	8.07557e-50	0.446606	0.911	0.718	2.42267e-46	NAF_PTGS1	GLT8D2
ENAH	4.55354e-49	0.362491	0.975	0.851	1.36606e-45	NAF_PTGS1	ENAH
PLSCR11	6.83443e-49	0.494007	0.945	0.57	2.05033e-45	NAF_PTGS1	PLSCR1
OLFML33	6.88706e-49	0.573762	0.945	0.681	2.06612e-45	NAF_PTGS1	OLFML3
LSP13	8.04404e-49	0.505101	0.934	0.581	2.41321e-45	NAF_PTGS1	LSP1
GEM3	9.64159e-49	0.83719	0.831	0.486	2.89248e-45	NAF_PTGS1	GEM
DUSP141	2.28429e-48	0.321513	0.705	0.345	6.85286e-45	NAF_PTGS1	DUSP14
TFPI3	2.99119e-48	0.537756	0.989	0.895	8.97357e-45	NAF_PTGS1	TFPI
MAPK3	3.24668e-48	0.320724	0.764	0.422	9.74003e-45	NAF_PTGS1	MAPK3
[truncated: 1,880 more rows]
