# Supplementary material for: Integrative single-cell atlas unveils heterogeneity and prognostic value of cancer-associated fibroblasts in gastric cancer
Source: Front Oncol. 2026 Jan 9;15:1559489. doi: 10.3389/fonc.2025.1559489 (PMC12827549; doi:10.3389/fonc.2025.1559489)
Supplement: Supplementary file 10 [file Table9.xlsx]

## Sheet: Sheet1
Table S9. Top 40 differential expressed genes between CAFs and other cells.
p_val	avg_log2FC	pct.1	pct.2	p_val_adj	cluster	gene
1	0	4.06928	0.876	0.741	0	Others	HLA-DRA
2	0	3.66651	0.894	0.571	0	Others	SRGN
3	0	3.57015	0.877	0.604	0	Others	CD74
4	0	3.5625	0.808	0.354	0	Others	HLA-DRB1
5	0	3.161	0.897	0.868	0	Others	RGS1
6	0	2.71687	0.852	0.734	0	Others	LIPF
7	0	2.65212	0.885	0.68	0	Others	CD52
8	0	2.29765	0.818	0.827	0	Others	LAPTM5
9	0	2.2448	0.478	0.111	0	Others	GNLY
10	0	2.15009	0.836	0.883	0	Others	CORO1A
11	0	2.10214	0.888	0.699	0	Others	TSC22D3
12	0	2.08049	0.793	0.685	0	Others	GPR183
13	0	1.92999	0.816	0.506	0	Others	GKN1
14	0	1.92637	0.408	0.123	0	Others	IL1B
15	0	1.88601	0.732	0.563	0	Others	CD37
16	0	1.80554	0.432	0.174	0	Others	CPA3
17	0	1.77454	0.575	0.115	0	Others	GZMB
18	1.65205e-306	2.91177	0.789	0.748	4.95616e-303	Others	HLA-DPA1
19	1.27529e-287	2.53464	0.783	0.729	3.82587e-284	Others	HLA-DQB1
20	1.68566e-283	2.35009	0.644	0.427	5.05698e-280	Others	FCER1G
21	1.48312e-271	2.84237	0.824	0.624	4.44935e-268	Others	HLA-DPB1
22	4.60575e-265	2.5483	0.863	0.94	1.38173e-261	Others	TFF1
23	8.33943e-220	2.53562	0.613	0.422	2.50183e-216	Others	TYROBP
24	2.19783e-206	1.85599	0.745	0.681	6.59349e-203	Others	ALOX5AP
25	2.55387e-182	1.95081	0.843	0.93	7.6616e-179	Others	LTB
26	2.00214e-155	2.17492	0.864	0.955	6.00642e-152	Others	AGR2
27	2.82763e-146	2.83311	0.801	0.863	8.48288e-143	Others	CXCR4
28	9.63473e-143	1.97068	0.742	0.659	2.89042e-139	Others	CD79A
29	2.49807e-92	2.38576	0.777	0.773	7.49422e-89	Others	CD69
30	3.62061e-92	2.25976	0.589	0.492	1.08618e-88	Others	HLA-DQA1
31	2.18528e-64	2.16349	0.554	0.524	6.55583e-61	Others	NKG7
32	1.88304e-58	3.68079	0.696	0.727	5.64913e-55	Others	TPSAB1
33	1.26517e-45	2.42333	0.539	0.487	3.79552e-42	Others	S100A9
34	6.28799e-44	2.69503	0.794	0.693	1.8864e-40	Others	PGC
35	4.37841e-42	1.78224	0.357	0.537	1.31352e-38	Others	PLVAP
36	6.97246e-31	3.07704	0.563	0.549	2.09174e-27	Others	CCL4
37	9.42035e-22	3.23813	0.819	0.907	2.82611e-18	Others	LYZ
38	1.80596e-20	2.14771	0.621	0.762	5.41789e-17	Others	GZMA
39	1.84406e-11	2.91432	0.608	0.705	5.53217e-08	Others	CCL3
40	0.00259472	2.15304	0.899	0.98	1	Others	TFF2
41	0	4.33092	0.966	0.276	0	CAF	SERPINE2
42	0	3.88343	0.898	0.363	0	CAF	RARRES2
43	0	3.59592	0.962	0.208	0	CAF	COL1A2
44	0	3.50234	0.95	0.237	0	CAF	COL1A1
45	0	3.45758	0.925	0.193	0	CAF	NDUFA4L2
46	0	3.39331	0.984	0.72	0	CAF	TIMP1
47	0	3.33515	0.78	0.331	0	CAF	TAGLN
48	0	3.33199	0.951	0.288	0	CAF	COL3A1
49	0	3.30098	0.91	0.211	0	CAF	FN1
50	0	3.17836	0.983	0.327	0	CAF	SPARC
51	0	3.10522	0.98	0.386	0	CAF	CALD1
52	0	3.01549	0.939	0.121	0	CAF	BGN
53	0	2.98577	0.926	0.337	0	CAF	MYL9
54	0	2.91523	0.929	0.334	0	CAF	MGP
55	0	2.89683	0.891	0.419	0	CAF	IGFBP6
56	0	2.85167	0.962	0.373	0	CAF	TPM2
57	0	2.80229	0.958	0.34	0	CAF	DCN
58	0	2.79127	0.994	0.217	0	CAF	SOD3
59	0	2.73129	0.798	0.335	0	CAF	IGFBP3
60	0	2.71564	0.964	0.302	0	CAF	C1R
61	0	2.6991	0.987	0.441	0	CAF	IGFBP7
62	0	2.62147	0.906	0.097	0	CAF	EFEMP1
63	0	2.57907	0.867	0.44	0	CAF	IGFBP2
64	0	2.52768	0.937	0.534	0	CAF	TPM1
65	0	2.50304	0.8	0.307	0	CAF	LUM
66	0	2.49624	0.91	0.25	0	CAF	FBLN1
67	0	2.34794	0.827	0.146	0	CAF	FRZB
68	0	2.32587	0.998	0.777	0	CAF	LGALS1
69	0	2.31024	0.815	0.151	0	CAF	THY1
70	0	2.28132	0.932	0.313	0	CAF	SERPING1
71	0	2.19668	0.621	0.072	0	CAF	SFRP2
72	0	2.17695	0.903	0.167	0	CAF	C1S
73	0	2.15303	0.959	0.286	0	CAF	COL6A2
74	0	2.10309	0.71	0.172	0	CAF	CSRP2
75	0	2.09422	0.821	0.54	0	CAF	HILPDA
76	7.69472e-260	2.14912	0.628	0.051	2.30842e-256	CAF	THBS2
77	3.57965e-175	2.20364	0.306	0.52	1.0739e-171	CAF	SLPI
78	3.09716e-121	4.20917	0.553	0.307	9.29147e-118	CAF	RGS5
79	1.99728e-82	2.31665	0.56	0.119	5.99185e-79	CAF	SERPINE1
80	6.16694e-81	2.37335	0.566	0.242	1.85008e-77	CAF	RARRES1
